# Supplementary material for: Adequacy of laser diffraction for soil particle size analysis
Source: PLoS One. 2017 May 4;12(5):e0176510. doi: 10.1371/journal.pone.0176510 (PMC5417517; doi:10.1371/journal.pone.0176510)
Supplement: S1 Dataset — (XLSX) [file pone.0176510.s001.xlsx]

## Sheet: Meta-Data
Key to Abreviations
TREATMENT NAMES
Record number			A unique number created for each particle size measurement on the LDM machine
Technique
	PSM		Sieve Plummet Balance measurement techique
	LDM		Laser Diffraction measurement technique
Sample			A unique number that represents the bulk soil sample collected from the field
Aliquot			A different piece of soil tested from the same field collected sample, obtained by riffling the sample (only applies to LD technique)
Pretreatment
	P		Proceedure includes acid pretreatments of the soil (always used on the PB technique, tested on the LD technique)
	NP		No Pretreatment (only applies to LD technique)
Depth
	T		Topsoil (0-10 cm)
	S		Subsoil (20-30 cm)
Soil Type
	P		Podosol
	D		Dermosol
	C		Cromosol
	V		Vertosol
Site			A unique number that represents the samples location in the field i.e. soil type (each hole is a bulked sample of 3 cores in close proximity)
% SOC			Soil organic carbon percent determined using the Walkley–Black procedure

## Sheet: Data
Record number	Technique	Sample	Aliquot	Pretreatment	Depth	Soil Type	Site	% SOC	Result Below 2.000 µm	Result Below 6.000 µm	Result Below 7.000 µm	Result Below 8.000 µm	Result Below 9.000 µm	Result Below 10.000 µm	Result Below 11.000 µm	Result Below 12.000 µm	Result Below 13.000 µm	Result Below 14.000 µm	Result Below 15.000 µm	Result Below 16.000 µm	Result Below 17.000 µm	Result Below 18.000 µm	Result Below 19.000 µm	Result Below 20.000 µm	Result Below 21.000 µm	Result Below 22.000 µm	Result Below 23.000 µm	Result Below 24.000 µm	Result Below 25.000 µm	Result Below 26.000 µm	Result Below 27.000 µm	Result Below 28.000 µm	Result Below 29.000 µm	Result Below 30.000 µm	Result Below 35.000 µm	Result Below 40.000 µm	Result Below 150.000 µm	Result Below 160.000 µm	Result Below 170.000 µm	Result Below 180.000 µm	Result Below 190.000 µm	Result Below 200.000 µm	Result Below 210.000 µm	Result Below 220.000 µm	Result Below 230.000 µm	Result Below 240.000 µm	Result Below 250.000 µm	Result Below 260.000 µm	Result Below 265.000 µm
	SPM	1	1	P	S	P	A	0.9	5.162															11.357																		71.124
	SPM	2	1	P	T	P	B	9	22.353															27.647																		83.343
	SPM	3	1	P	S	P	B	2	11.755															19.77																		78.996
	SPM	4	1	P	T	P	C	7.1	16.91															23.324																		90.732
	SPM	5	1	P	S	P	C	3.5	11.301															16.682																		91.574
	SPM	6	1	P	T	D	D	4.4	24.601															51.34																		93.592
	SPM	7	1	P	S	D	D	1.4	27.651															53.292																		98.263
	SPM	8	1	P	T	D	E	4.9	22.432															54.477																		99.055
	SPM	9	1	P	S	D	E	1.3	23.51															54.856																		97.976
	SPM	10	1	P	T	D	F	4.4	28.655															65.269																		98.552
	SPM	11	1	P	S	D	F	1.7	27.007															61.516																		97.002
	SPM	12	1	P	S	C	G	1	8.919															36.666																		91.874
	SPM	13	1	P	T	C	H	3.9	19.642															46.716																		95.789
	SPM	14	1	P	S	C	H	1.3	19.114															41.658																		84.288
	SPM	15	1	P	T	C	I	5.1	17.007															40.049																		95.688
	SPM	16	1	P	S	C	I	1.5	13.943															34.857																		89.448
	SPM	17	1	P	T	V	J	7.4	38.273															57.41																		92.011
	SPM	18	1	P	S	V	J	4.2	49.23															66.377																		96.827
	SPM	19	1	P	T	V	K	8.7	40.677															61.632																		95.68
	SPM	20	1	P	S	V	K	3.9	58.034															76.605																		97.303
	SPM	21	1	P	T	V	L	7.3	38.973															60.495																		94.769
	SPM	22	1	P	S	V	L	4.1	39.859															57.823																		93.311
880	LDM	18	1	NP	S	V	J	4.2	17.281	30.915	33.545	35.886	37.976	39.851	41.541	43.073	44.47	45.752	46.936	48.034	49.06	50.024	50.934	51.797	52.62	53.408	54.166	54.897	55.604	56.291	56.959	57.61	58.246	58.869	61.806	64.499	86.728	87.114	87.431	87.698	87.929	88.131	88.314	88.482	88.64	88.789	88.934	89.074	89.143
881	LDM	18	1	NP	S	V	J	4.2	19.627	34.687	37.532	40.048	42.281	44.273	46.061	47.676	49.144	50.488	51.725	52.871	53.94	54.943	55.889	56.786	57.64	58.458	59.244	60.003	60.737	61.449	62.143	62.818	63.479	64.125	67.178	69.985	93.543	93.972	94.329	94.632	94.897	95.131	95.344	95.541	95.726	95.901	96.07	96.233	96.312
882	LDM	18	1	NP	S	V	J	4.2	19.803	34.484	37.219	39.628	41.759	43.654	45.35	46.879	48.265	49.531	50.695	51.771	52.774	53.713	54.598	55.436	56.234	56.997	57.729	58.436	59.12	59.783	60.428	61.058	61.672	62.274	65.117	67.735	89.896	90.27	90.572	90.82	91.03	91.212	91.375	91.525	91.666	91.803	91.939	92.074	92.142
883	LDM	18	1	NP	S	V	J	4.2	21.233	36.568	39.397	41.881	44.073	46.017	47.754	49.315	50.729	52.018	53.201	54.295	55.312	56.263	57.16	58.008	58.816	59.589	60.331	61.047	61.739	62.412	63.067	63.705	64.33	64.942	67.841	70.523	93.741	94.154	94.493	94.777	95.022	95.237	95.431	95.611	95.78	95.942	96.099	96.253	96.329
884	LDM	18	1	NP	S	V	J	4.2	21.699	37.036	39.842	42.3	44.463	46.38	48.09	49.625	51.014	52.28	53.441	54.513	55.51	56.443	57.322	58.153	58.944	59.701	60.427	61.128	61.806	62.464	63.105	63.729	64.34	64.939	67.773	70.394	92.921	93.314	93.637	93.91	94.147	94.358	94.551	94.733	94.908	95.077	95.244	95.409	95.491
885	LDM	18	1	NP	S	V	J	4.2	22.122	37.46	40.245	42.68	44.82	46.713	48.4	49.915	51.284	52.531	53.675	54.732	55.716	56.636	57.503	58.324	59.106	59.854	60.573	61.266	61.937	62.589	63.224	63.843	64.448	65.041	67.85	70.446	92.439	92.81	93.112	93.365	93.583	93.776	93.952	94.116	94.274	94.427	94.579	94.73	94.805
886	LDM	18	1	NP	S	V	J	4.2	22.626	38.001	40.78	43.209	45.343	47.23	48.912	50.421	51.785	53.027	54.166	55.217	56.195	57.109	57.969	58.782	59.556	60.296	61.006	61.69	62.352	62.993	63.618	64.227	64.822	65.405	68.162	70.709	92.503	92.858	93.14	93.371	93.564	93.73	93.877	94.012	94.138	94.259	94.378	94.497	94.556
887	LDM	18	1	NP	S	V	J	4.2	22.929	38.296	41.065	43.481	45.6	47.472	49.136	50.627	51.973	53.197	54.319	55.353	56.314	57.213	58.058	58.858	59.62	60.348	61.048	61.723	62.376	63.01	63.627	64.23	64.819	65.396	68.132	70.66	91.776	92.107	92.374	92.597	92.788	92.958	93.114	93.263	93.407	93.55	93.694	93.84	93.913
889	LDM	18	2	NP	S	V	J	4.2	16.483	29.842	32.427	34.73	36.789	38.639	40.31	41.827	43.213	44.486	45.664	46.758	47.782	48.744	49.652	50.515	51.338	52.125	52.882	53.612	54.318	55.002	55.668	56.316	56.949	57.567	60.475	63.128	84.629	85.004	85.315	85.577	85.805	86.006	86.188	86.355	86.512	86.661	86.804	86.943	87.011
890	LDM	18	2	NP	S	V	J	4.2	19.286	34.448	37.318	39.856	42.108	44.119	45.924	47.556	49.04	50.4	51.653	52.815	53.9	54.918	55.88	56.792	57.662	58.495	59.295	60.068	60.816	61.542	62.249	62.938	63.611	64.27	67.38	70.234	93.317	93.649	93.913	94.13	94.314	94.477	94.627	94.77	94.91	95.05	95.193	95.339	95.413
891	LDM	18	2	NP	S	V	J	4.2	20.373	35.829	38.713	41.251	43.495	45.491	47.277	48.887	50.347	51.681	52.908	54.044	55.102	56.094	57.03	57.916	58.76	59.568	60.345	61.093	61.818	62.52	63.204	63.871	64.522	65.159	68.164	70.92	93.194	93.529	93.799	94.024	94.22	94.396	94.559	94.717	94.871	95.026	95.182	95.34	95.421
892	LDM	18	2	NP	S	V	J	4.2	20.578	35.718	38.511	40.96	43.119	45.034	46.744	48.282	49.675	50.947	52.116	53.197	54.205	55.149	56.04	56.884	57.689	58.459	59.2	59.914	60.606	61.277	61.93	62.567	63.19	63.799	66.674	69.312	90.515	90.834	91.092	91.307	91.495	91.663	91.82	91.971	92.119	92.267	92.418	92.572	92.65
893	LDM	18	2	NP	S	V	J	4.2	21.311	36.602	39.399	41.847	44.002	45.912	47.615	49.146	50.532	51.797	52.957	54.031	55.03	55.965	56.846	57.681	58.475	59.235	59.964	60.667	61.347	62.005	62.646	63.27	63.879	64.474	67.278	69.842	90.894	91.241	91.52	91.748	91.938	92.1	92.241	92.368	92.483	92.591	92.694	92.794	92.842
894	LDM	18	2	NP	S	V	J	4.2	22.359	38.069	40.921	43.414	45.605	47.545	49.273	50.826	52.23	53.511	54.686	55.772	56.783	57.728	58.619	59.463	60.265	61.033	61.769	62.48	63.166	63.832	64.48	65.11	65.726	66.329	69.171	71.778	92.862	93.166	93.41	93.613	93.789	93.947	94.095	94.238	94.381	94.525	94.673	94.824	94.902
895	LDM	18	2	NP	S	V	J	4.2	22.137	37.407	40.165	42.572	44.686	46.555	48.219	49.712	51.062	52.292	53.42	54.462	55.431	56.337	57.191	57.998	58.766	59.501	60.205	60.885	61.541	62.178	62.797	63.399	63.988	64.564	67.281	69.775	90.412	90.722	90.967	91.165	91.332	91.478	91.611	91.737	91.862	91.988	92.119	92.255	92.325
896	LDM	18	2	NP	S	V	J	4.2	23.045	38.706	41.53	43.994	46.157	48.069	49.771	51.297	52.676	53.93	55.079	56.139	57.123	58.043	58.907	59.724	60.501	61.242	61.953	62.638	63.299	63.94	64.563	65.17	65.762	66.342	69.076	71.591	92.364	92.667	92.908	93.107	93.278	93.431	93.576	93.716	93.857	94	94.149	94.303	94.382
898	LDM	18	3	NP	S	V	J	4.2	18.967	34.063	36.982	39.58	41.902	43.986	45.866	47.572	49.129	50.559	51.88	53.107	54.253	55.329	56.344	57.307	58.224	59.101	59.943	60.754	61.537	62.295	63.032	63.748	64.446	65.127	68.318	71.209	93.606	93.918	94.165	94.366	94.535	94.684	94.818	94.946	95.07	95.193	95.319	95.446	95.512
899	LDM	18	3	NP	S	V	J	4.2	20.165	35.529	38.436	41.006	43.287	45.323	47.152	48.804	50.307	51.683	52.951	54.127	55.223	56.252	57.222	58.141	59.017	59.854	60.657	61.432	62.18	62.904	63.608	64.292	64.96	65.612	68.667	71.439	93.102	93.427	93.69	93.909	94.098	94.267	94.422	94.571	94.716	94.86	95.005	95.152	95.226
900	LDM	18	3	NP	S	V	J	4.2	21.533	37.384	40.34	42.941	45.241	47.288	49.121	50.773	52.273	53.645	54.906	56.074	57.162	58.182	59.142	60.052	60.918	61.746	62.539	63.303	64.041	64.755	65.448	66.122	66.779	67.42	70.419	73.133	94.136	94.436	94.671	94.861	95.019	95.154	95.275	95.385	95.491	95.593	95.696	95.799	95.851
901	LDM	18	3	NP	S	V	J	4.2	22.218	38.12	41.051	43.622	45.889	47.901	49.698	51.314	52.779	54.115	55.343	56.478	57.534	58.523	59.454	60.336	61.175	61.976	62.744	63.485	64.199	64.892	65.564	66.218	66.856	67.478	70.399	73.052	93.761	94.047	94.273	94.458	94.614	94.752	94.878	94.999	95.118	95.237	95.36	95.485	95.549
902	LDM	18	3	NP	S	V	J	4.2	22.595	38.43	41.324	43.859	46.091	48.068	49.833	51.42	52.856	54.166	55.369	56.481	57.516	58.484	59.396	60.259	61.079	61.863	62.614	63.337	64.036	64.712	65.369	66.007	66.629	67.237	70.083	72.667	92.824	93.112	93.342	93.532	93.695	93.84	93.974	94.103	94.23	94.358	94.489	94.623	94.691
903	LDM	18	3	NP	S	V	J	4.2	23.048	38.891	41.765	44.276	46.482	48.435	50.175	51.738	53.151	54.44	55.623	56.716	57.734	58.686	59.582	60.43	61.237	62.008	62.747	63.459	64.146	64.812	65.458	66.087	66.699	67.298	70.104	72.654	92.601	92.876	93.093	93.272	93.425	93.563	93.692	93.818	93.944	94.073	94.208	94.347	94.419
904	LDM	18	3	NP	S	V	J	4.2	23.847	39.939	42.843	45.379	47.606	49.577	51.333	52.91	54.337	55.638	56.831	57.934	58.959	59.918	60.821	61.674	62.486	63.26	64.002	64.717	65.406	66.072	66.719	67.348	67.961	68.558	71.358	73.897	93.857	94.134	94.349	94.522	94.667	94.791	94.904	95.01	95.114	95.218	95.325	95.434	95.49
905	LDM	18	3	NP	S	V	J	4.2	24.194	40.292	43.185	45.708	47.921	49.878	51.62	53.183	54.595	55.882	57.061	58.15	59.161	60.107	60.996	61.837	62.635	63.397	64.127	64.829	65.506	66.161	66.797	67.415	68.017	68.605	71.357	73.854	93.328	93.585	93.785	93.946	94.08	94.197	94.304	94.407	94.51	94.614	94.722	94.834	94.892
907	LDM	18	4	NP	S	V	J	4.2	19.612	35.184	38.186	40.856	43.24	45.379	47.308	49.059	50.656	52.123	53.477	54.734	55.906	57.006	58.043	59.025	59.958	60.848	61.701	62.521	63.31	64.073	64.812	65.529	66.226	66.905	70.062	72.895	94.332	94.617	94.838	95.015	95.16	95.285	95.397	95.502	95.604	95.705	95.809	95.916	95.97
908	LDM	18	4	NP	S	V	J	4.2	21.105	37.134	40.161	42.835	45.209	47.328	49.232	50.953	52.518	53.952	55.274	56.498	57.64	58.71	59.718	60.672	61.58	62.445	63.275	64.072	64.841	65.583	66.303	67.001	67.68	68.342	71.419	74.18	94.544	94.79	94.979	95.131	95.257	95.368	95.471	95.57	95.67	95.772	95.878	95.989	96.046
909	LDM	18	4	NP	S	V	J	4.2	22.558	39.115	42.192	44.899	47.293	49.423	51.331	53.053	54.617	56.047	57.363	58.582	59.718	60.782	61.784	62.732	63.632	64.492	65.314	66.105	66.867	67.602	68.314	69.005	69.676	70.33	73.364	76.077	96.011	96.252	96.436	96.58	96.697	96.797	96.885	96.967	97.047	97.127	97.209	97.293	97.336
910	LDM	18	4	NP	S	V	J	4.2	22.874	39.222	42.227	44.863	47.188	49.252	51.097	52.759	54.265	55.641	56.906	58.076	59.165	60.184	61.142	62.049	62.909	63.73	64.516	65.27	65.997	66.7	67.38	68.039	68.68	69.305	72.209	74.815	94.119	94.346	94.522	94.663	94.781	94.887	94.986	95.085	95.184	95.287	95.396	95.51	95.57
911	LDM	18	4	NP	S	V	J	4.2	23.425	39.794	42.776	45.386	47.683	49.72	51.538	53.175	54.658	56.012	57.256	58.407	59.478	60.479	61.422	62.313	63.159	63.965	64.737	65.479	66.193	66.882	67.55	68.197	68.826	69.439	72.288	74.844	94.432	94.692	94.891	95.046	95.171	95.276	95.368	95.452	95.535	95.617	95.702	95.79	95.836
912	LDM	18	4	NP	S	V	J	4.2	23.991	40.398	43.369	45.965	48.247	50.267	52.069	53.688	55.153	56.49	57.717	58.85	59.904	60.889	61.815	62.69	63.521	64.312	65.069	65.797	66.497	67.173	67.828	68.463	69.08	69.68	72.475	74.983	93.831	94.083	94.283	94.45	94.594	94.724	94.847	94.967	95.087	95.209	95.336	95.466	95.533
913	LDM	18	4	NP	S	V	J	4.2	25.139	42.067	45.118	47.779	50.115	52.181	54.021	55.674	57.168	58.53	59.779	60.933	62.005	63.007	63.948	64.838	65.682	66.487	67.257	67.996	68.708	69.395	70.061	70.706	71.334	71.945	74.789	77.343	96.386	96.623	96.806	96.951	97.07	97.171	97.26	97.342	97.421	97.497	97.573	97.65	97.688
914	LDM	18	4	NP	S	V	J	4.2	25.328	42.165	45.186	47.819	50.13	52.172	53.99	55.622	57.098	58.443	59.676	60.814	61.872	62.86	63.788	64.665	65.497	66.29	67.048	67.776	68.477	69.153	69.808	70.443	71.061	71.662	74.458	76.97	95.65	95.845	95.985	96.087	96.163	96.223	96.274	96.322	96.37	96.421	96.476	96.537	96.57
916	LDM	18	1	P	S	V	J	4.2	10.329	20.519	22.34	23.96	25.411	26.722	27.916	29.012	30.028	30.979	31.877	32.733	33.556	34.353	35.131	35.895	36.649	37.395	38.137	38.878	39.618	40.358	41.1	41.843	42.588	43.335	47.081	50.8	85.439	86.009	86.475	86.871	87.217	87.529	87.82	88.098	88.369	88.636	88.905	89.174	89.309
917	LDM	18	1	P	S	V	J	4.2	10.678	21.062	22.921	24.577	26.062	27.405	28.629	29.753	30.796	31.771	32.691	33.567	34.408	35.222	36.014	36.79	37.554	38.31	39.06	39.808	40.554	41.298	42.044	42.79	43.537	44.285	48.032	51.744	86.408	86.97	87.426	87.81	88.144	88.444	88.722	88.987	89.246	89.502	89.759	90.019	90.15
918	LDM	18	1	P	S	V	J	4.2	10.601	20.83	22.66	24.29	25.751	27.072	28.275	29.381	30.405	31.362	32.265	33.124	33.947	34.743	35.518	36.276	37.021	37.758	38.488	39.215	39.94	40.663	41.387	42.109	42.833	43.558	47.182	50.767	84.446	85.026	85.504	85.911	86.268	86.591	86.892	87.18	87.46	87.737	88.015	88.294	88.434
919	LDM	18	1	P	S	V	J	4.2	10.663	20.943	22.785	24.426	25.897	27.227	28.437	29.548	30.576	31.535	32.438	33.296	34.116	34.909	35.678	36.43	37.169	37.899	38.621	39.341	40.057	40.771	41.486	42.2	42.916	43.632	47.215	50.765	83.914	84.437	84.86	85.215	85.524	85.802	86.062	86.313	86.561	86.81	87.064	87.322	87.454
920	LDM	18	1	P	S	V	J	4.2	11.218	21.895	23.807	25.51	27.037	28.416	29.671	30.821	31.886	32.879	33.813	34.7	35.549	36.367	37.162	37.939	38.702	39.455	40.2	40.942	41.681	42.418	43.155	43.891	44.628	45.367	49.058	52.711	86.701	87.243	87.683	88.055	88.38	88.673	88.947	89.211	89.469	89.727	89.987	90.25	90.384
921	LDM	18	1	P	S	V	J	4.2	11.217	21.828	23.725	25.415	26.929	28.297	29.542	30.684	31.741	32.727	33.654	34.535	35.377	36.189	36.977	37.747	38.503	39.249	39.986	40.72	41.449	42.176	42.903	43.629	44.355	45.081	48.707	52.287	85.658	86.191	86.62	86.976	87.281	87.55	87.798	88.031	88.258	88.482	88.708	88.936	89.051
922	LDM	18	1	P	S	V	J	4.2	11.763	22.864	24.848	26.613	28.194	29.62	30.917	32.105	33.203	34.227	35.19	36.104	36.977	37.819	38.636	39.433	40.216	40.988	41.752	42.512	43.267	44.02	44.773	45.524	46.276	47.028	50.78	54.48	88.654	89.222	89.689	90.085	90.432	90.744	91.033	91.307	91.573	91.833	92.091	92.347	92.475
923	LDM	18	1	P	S	V	J	4.2	11.845	22.941	24.923	26.686	28.267	29.694	30.993	32.184	33.285	34.311	35.276	36.191	37.064	37.905	38.719	39.513	40.291	41.057	41.814	42.565	43.311	44.054	44.795	45.534	46.273	47.012	50.69	54.314	88.057	88.615	89.072	89.457	89.794	90.096	90.376	90.643	90.902	91.157	91.412	91.667	91.795
925	LDM	18	2	P	S	V	J	4.2	9.426	19.246	21.007	22.575	23.981	25.254	26.415	27.483	28.476	29.407	30.288	31.13	31.94	32.726	33.494	34.249	34.993	35.731	36.464	37.197	37.927	38.657	39.388	40.12	40.852	41.586	45.255	48.875	81.637	82.113	82.485	82.785	83.034	83.245	83.431	83.601	83.76	83.912	84.062	84.211	84.286
926	LDM	18	2	P	S	V	J	4.2	10.861	22.035	24.039	25.824	27.427	28.878	30.202	31.421	32.553	33.614	34.616	35.573	36.491	37.381	38.248	39.098	39.934	40.762	41.582	42.4	43.214	44.027	44.84	45.651	46.464	47.277	51.331	55.323	91.446	91.953	92.346	92.659	92.917	93.136	93.331	93.51	93.68	93.846	94.012	94.179	94.263
927	LDM	18	2	P	S	V	J	4.2	10.943	22.136	24.143	25.932	27.538	28.993	30.32	31.542	32.676	33.739	34.742	35.698	36.615	37.502	38.365	39.211	40.042	40.863	41.675	42.485	43.29	44.093	44.895	45.695	46.496	47.297	51.285	55.209	90.962	91.483	91.889	92.213	92.478	92.7	92.894	93.068	93.23	93.383	93.533	93.681	93.755
928	LDM	18	2	P	S	V	J	4.2	9.726	19.53	21.288	22.855	24.262	25.535	26.698	27.767	28.759	29.687	30.563	31.397	32.196	32.969	33.72	34.454	35.175	35.887	36.591	37.291	37.987	38.681	39.373	40.064	40.755	41.445	44.88	48.256	79.061	79.498	79.831	80.093	80.302	80.474	80.622	80.753	80.875	80.993	81.109	81.227	81.286
929	LDM	18	2	P	S	V	J	4.2	11.127	22.402	24.424	26.225	27.843	29.306	30.64	31.867	33.005	34.069	35.072	36.026	36.94	37.822	38.68	39.518	40.342	41.154	41.957	42.756	43.55	44.341	45.131	45.919	46.706	47.494	51.413	55.265	90.348	90.856	91.249	91.561	91.815	92.027	92.21	92.375	92.527	92.673	92.816	92.958	93.029
930	LDM	18	2	P	S	V	J	4.2	11.267	22.638	24.679	26.499	28.133	29.611	30.959	32.198	33.345	34.416	35.424	36.382	37.297	38.18	39.036	39.872	40.691	41.499	42.296	43.089	43.876	44.659	45.442	46.221	47	47.779	51.655	55.466	90.401	90.898	91.28	91.579	91.82	92.019	92.19	92.342	92.483	92.618	92.751	92.883	92.949
931	LDM	18	2	P	S	V	J	4.2	11.804	23.659	25.785	27.678	29.377	30.913	32.312	33.597	34.787	35.898	36.944	37.938	38.888	39.806	40.695	41.564	42.416	43.256	44.085	44.91	45.73	46.545	47.36	48.172	48.983	49.794	53.825	57.784	93.607	94.113	94.503	94.81	95.058	95.262	95.437	95.592	95.733	95.865	95.993	96.117	96.179
932	LDM	18	2	P	S	V	J	4.2	11.632	23.296	25.389	27.254	28.926	30.438	31.815	33.078	34.247	35.337	36.362	37.334	38.263	39.158	40.025	40.871	41.7	42.516	43.322	44.123	44.919	45.71	46.5	47.287	48.074	48.861	52.772	56.617	91.427	91.904	92.27	92.561	92.797	92.997	93.173	93.335	93.489	93.64	93.791	93.944	94.021
934	LDM	18	3	P	S	V	J	4.2	11.315	22.772	24.815	26.63	28.255	29.724	31.061	32.291	33.432	34.501	35.512	36.476	37.402	38.301	39.177	40.036	40.883	41.722	42.554	43.384	44.212	45.037	45.864	46.69	47.517	48.344	52.47	56.529	92.396	92.839	93.17	93.421	93.617	93.775	93.909	94.028	94.138	94.245	94.352	94.46	94.516
935	LDM	18	3	P	S	V	J	4.2	11.736	23.479	25.572	27.432	29.098	30.604	31.977	33.24	34.412	35.51	36.547	37.536	38.485	39.405	40.3	41.177	42.04	42.892	43.736	44.577	45.414	46.247	47.079	47.91	48.739	49.569	53.689	57.722	93.241	93.692	94.028	94.284	94.482	94.64	94.772	94.886	94.991	95.09	95.189	95.289	95.339
936	LDM	18	3	P	S	V	J	4.2	11.765	23.445	25.525	27.376	29.035	30.535	31.904	33.163	34.331	35.424	36.456	37.439	38.381	39.292	40.177	41.043	41.894	42.733	43.563	44.388	45.208	46.024	46.839	47.65	48.461	49.271	53.288	57.217	92.037	92.496	92.844	93.115	93.333	93.513	93.67	93.812	93.947	94.079	94.213	94.348	94.417
937	LDM	18	3	P	S	V	J	4.2	11.953	23.764	25.869	27.741	29.42	30.937	32.319	33.589	34.766	35.866	36.903	37.889	38.833	39.744	40.63	41.494	42.343	43.179	44.006	44.828	45.645	46.457	47.268	48.075	48.882	49.689	53.689	57.607	92.232	92.662	92.981	93.224	93.414	93.569	93.701	93.82	93.933	94.044	94.159	94.276	94.337
938	LDM	18	3	P	S	V	J	4.2	12.271	24.378	26.534	28.452	30.17	31.722	33.135	34.432	35.634	36.756	37.813	38.818	39.779	40.706	41.605	42.483	43.345	44.193	45.031	45.864	46.691	47.514	48.335	49.152	49.969	50.784	54.832	58.795	93.914	94.347	94.667	94.908	95.094	95.241	95.363	95.471	95.57	95.666	95.763	95.862	95.913
939	LDM	18	3	P	S	V	J	4.2	12.381	24.484	26.641	28.559	30.278	31.83	33.243	34.54	35.739	36.858	37.912	38.911	39.866	40.787	41.68	42.55	43.403	44.242	45.071	45.894	46.711	47.523	48.333	49.139	49.944	50.748	54.735	58.634	92.561	92.955	93.248	93.472	93.649	93.797	93.927	94.049	94.168	94.289	94.416	94.547	94.615
940	LDM	18	3	P	S	V	J	4.2	12.692	25.033	27.23	29.182	30.929	32.507	33.942	35.259	36.476	37.612	38.681	39.695	40.663	41.596	42.5	43.381	44.244	45.093	45.931	46.762	47.586	48.406	49.222	50.035	50.846	51.656	55.664	59.578	93.644	94.048	94.347	94.574	94.752	94.898	95.023	95.138	95.247	95.356	95.468	95.583	95.643
941	LDM	18	3	P	S	V	J	4.2	13.007	25.633	27.88	29.876	31.662	33.274	34.738	36.081	37.322	38.478	39.565	40.596	41.58	42.528	43.446	44.341	45.217	46.079	46.929	47.773	48.611	49.443	50.272	51.098	51.922	52.745	56.821	60.803	95.474	95.88	96.174	96.391	96.553	96.677	96.776	96.858	96.932	97	97.068	97.137	97.172
943	LDM	18	4	P	S	V	J	4.2	10.77	21.738	23.703	25.45	27.015	28.428	29.715	30.897	31.993	33.019	33.989	34.913	35.802	36.664	37.505	38.33	39.144	39.951	40.752	41.553	42.351	43.149	43.95	44.75	45.552	46.356	50.378	54.356	89.849	90.303	90.654	90.936	91.172	91.379	91.571	91.757	91.942	92.131	92.328	92.531	92.636
944	LDM	18	4	P	S	V	J	4.2	10.947	21.952	23.921	25.673	27.244	28.663	29.956	31.145	32.247	33.279	34.253	35.182	36.072	36.935	37.775	38.598	39.408	40.208	41.002	41.793	42.581	43.367	44.153	44.938	45.724	46.511	50.434	54.3	89.299	89.794	90.181	90.493	90.753	90.977	91.178	91.367	91.548	91.728	91.909	92.093	92.187
945	LDM	18	4	P	S	V	J	4.2	11.164	22.318	24.312	26.087	27.679	29.119	30.431	31.638	32.757	33.805	34.793	35.733	36.634	37.506	38.353	39.182	39.997	40.8	41.596	42.388	43.175	43.96	44.744	45.526	46.308	47.09	50.985	54.817	89.338	89.791	90.137	90.412	90.638	90.833	91.011	91.181	91.35	91.521	91.701	91.888	91.985
946	LDM	18	4	P	S	V	J	4.2	11.838	23.585	25.684	27.551	29.224	30.737	32.115	33.381	34.554	35.651	36.686	37.67	38.612	39.523	40.408	41.273	42.123	42.961	43.79	44.615	45.435	46.251	47.067	47.88	48.693	49.505	53.545	57.511	93.077	93.584	93.981	94.303	94.57	94.8	95.004	95.191	95.368	95.537	95.703	95.867	95.949
947	LDM	18	4	P	S	V	J	4.2	11.707	23.198	25.25	27.075	28.71	30.187	31.532	32.766	33.909	34.977	35.983	36.939	37.853	38.737	39.594	40.431	41.254	42.064	42.865	43.662	44.454	45.242	46.029	46.814	47.598	48.381	52.276	56.098	90.199	90.651	90.997	91.271	91.494	91.683	91.851	92.006	92.156	92.304	92.454	92.607	92.685
948	LDM	18	4	P	S	V	J	4.2	12.111	24.012	26.139	28.032	29.728	31.261	32.656	33.937	35.123	36.23	37.271	38.26	39.205	40.116	41	41.862	42.707	43.539	44.361	45.177	45.987	46.793	47.598	48.4	49.2	50	53.973	57.872	93.104	93.6	93.983	94.288	94.536	94.745	94.926	95.091	95.244	95.391	95.535	95.678	95.749
949	LDM	18	4	P	S	V	J	4.2	12.371	24.418	26.568	28.482	30.198	31.749	33.162	34.458	35.658	36.778	37.831	38.831	39.786	40.706	41.597	42.465	43.316	44.152	44.977	45.796	46.608	47.415	48.219	49.019	49.818	50.615	54.566	58.43	93.049	93.521	93.882	94.165	94.393	94.583	94.747	94.895	95.033	95.165	95.296	95.428	95.494
950	LDM	18	4	P	S	V	J	4.2	12.117	23.849	25.943	27.806	29.475	30.982	32.354	33.612	34.776	35.861	36.88	37.847	38.77	39.658	40.517	41.355	42.174	42.98	43.775	44.563	45.344	46.121	46.895	47.665	48.433	49.201	53.004	56.725	89.968	90.392	90.709	90.953	91.147	91.307	91.446	91.575	91.7	91.825	91.955	92.092	92.163
952	LDM	1	1	P	S	P	A	0.9	0.698	3.385	3.785	4.098	4.347	4.552	4.727	4.885	5.033	5.178	5.321	5.467	5.614	5.765	5.917	6.07	6.223	6.376	6.525	6.671	6.813	6.949	7.078	7.199	7.313	7.417	7.799	7.934	18.753	22.568	27.064	31.894	36.845	41.823	46.766	51.606	56.27	60.707	64.866	68.746	70.575
953	LDM	1	1	P	S	P	A	0.9	0.725	3.498	3.913	4.239	4.498	4.711	4.894	5.058	5.212	5.361	5.508	5.657	5.808	5.961	6.116	6.271	6.427	6.581	6.732	6.88	7.022	7.16	7.29	7.412	7.527	7.632	8.018	8.155	18.942	22.754	27.248	32.077	37.025	42.002	46.943	51.78	56.44	60.873	65.027	68.901	70.727
954	LDM	1	1	P	S	P	A	0.9	0.812	3.614	4.036	4.367	4.632	4.85	5.037	5.205	5.361	5.513	5.663	5.814	5.966	6.12	6.276	6.432	6.588	6.742	6.894	7.042	7.185	7.322	7.452	7.575	7.689	7.794	8.18	8.316	19.004	22.786	27.249	32.048	36.969	41.92	46.839	51.659	56.306	60.728	64.876	68.747	70.573
955	LDM	1	1	P	S	P	A	0.9	0.819	3.649	4.076	4.411	4.679	4.9	5.089	5.257	5.415	5.567	5.717	5.868	6.02	6.174	6.329	6.485	6.64	6.794	6.945	7.093	7.236	7.373	7.503	7.625	7.74	7.845	8.231	8.369	18.852	22.592	27.02	31.789	36.685	41.618	46.526	51.34	55.986	60.412	64.569	68.452	70.284
956	LDM	1	1	P	S	P	A	0.9	0.836	3.704	4.138	4.478	4.751	4.976	5.169	5.341	5.502	5.657	5.809	5.962	6.116	6.272	6.428	6.585	6.741	6.896	7.048	7.196	7.338	7.475	7.605	7.727	7.84	7.945	8.327	8.46	19.106	22.876	27.327	32.112	37.019	41.957	46.864	51.671	56.308	60.72	64.861	68.725	70.548
957	LDM	1	1	P	S	P	A	0.9	0.86	3.809	4.256	4.608	4.889	5.122	5.321	5.498	5.664	5.822	5.978	6.134	6.29	6.448	6.606	6.765	6.923	7.079	7.232	7.381	7.524	7.662	7.793	7.916	8.03	8.136	8.521	8.656	19.305	23.082	27.542	32.338	37.255	42.203	47.118	51.932	56.573	60.988	65.129	68.991	70.812
958	LDM	1	1	P	S	P	A	0.9	0.864	3.824	4.273	4.627	4.911	5.144	5.344	5.522	5.687	5.846	6.001	6.157	6.312	6.47	6.628	6.786	6.943	7.099	7.252	7.401	7.544	7.682	7.813	7.936	8.051	8.157	8.544	8.681	19.2	22.947	27.378	32.145	37.036	41.959	46.853	51.648	56.273	60.675	64.805	68.661	70.479
959	LDM	1	1	P	S	P	A	0.9	0.871	3.848	4.299	4.655	4.94	5.175	5.376	5.555	5.721	5.88	6.036	6.191	6.348	6.505	6.663	6.822	6.979	7.135	7.287	7.436	7.579	7.717	7.847	7.97	8.084	8.19	8.574	8.71	19.295	23.061	27.512	32.3	37.211	42.154	47.065	51.877	56.517	60.932	65.073	68.936	70.757
961	LDM	1	2	P	S	P	A	0.9	0.92	4.044	4.521	4.899	5.204	5.457	5.675	5.87	6.052	6.226	6.396	6.565	6.734	6.904	7.075	7.244	7.413	7.579	7.741	7.899	8.051	8.196	8.334	8.464	8.585	8.696	9.105	9.253	20.329	24.197	28.734	33.593	38.56	43.542	48.474	53.29	57.918	62.307	66.41	70.226	72.021
962	LDM	1	2	P	S	P	A	0.9	0.936	4.107	4.592	4.977	5.289	5.547	5.77	5.968	6.153	6.329	6.502	6.673	6.844	7.015	7.186	7.356	7.525	7.691	7.854	8.011	8.163	8.309	8.447	8.577	8.697	8.809	9.218	9.366	20.331	24.169	28.678	33.51	38.453	43.414	48.329	53.131	57.749	62.132	66.231	70.047	71.842
963	LDM	1	2	P	S	P	A	0.9	0.951	4.154	4.645	5.036	5.352	5.614	5.839	6.04	6.226	6.403	6.575	6.746	6.917	7.087	7.257	7.426	7.594	7.759	7.921	8.077	8.229	8.373	8.51	8.639	8.76	8.87	9.28	9.43	20.177	23.96	28.414	33.195	38.093	43.015	47.899	52.677	57.279	61.653	65.751	69.57	71.369
964	LDM	1	2	P	S	P	A	0.9	0.981	4.268	4.773	5.176	5.503	5.774	6.008	6.217	6.41	6.594	6.772	6.948	7.123	7.297	7.471	7.643	7.813	7.98	8.142	8.3	8.452	8.597	8.734	8.862	8.982	9.092	9.495	9.64	20.448	24.421	28.825	33.514	38.371	43.279	48.142	52.884	57.439	61.764	65.816	69.594	71.373
965	LDM	1	2	P	S	P	A	0.9	1.005	4.365	4.884	5.297	5.632	5.911	6.15	6.363	6.559	6.746	6.926	7.104	7.281	7.456	7.631	7.804	7.975	8.143	8.307	8.466	8.619	8.765	8.903	9.033	9.153	9.265	9.673	9.821	20.611	24.402	28.862	33.648	38.546	43.467	48.346	53.118	57.71	62.072	66.156	69.959	71.75
966	LDM	1	2	P	S	P	A	0.9	1.101	4.525	5.055	5.479	5.823	6.109	6.356	6.576	6.778	6.97	7.156	7.338	7.518	7.697	7.875	8.051	8.225	8.395	8.56	8.721	8.875	9.022	9.161	9.291	9.412	9.524	9.932	10.078	20.906	24.892	29.308	34.011	38.881	43.801	48.674	53.423	57.983	62.31	66.36	70.133	71.909
967	LDM	1	2	P	S	P	A	0.9	1.1	4.512	5.041	5.464	5.807	6.092	6.337	6.555	6.756	6.945	7.128	7.308	7.485	7.662	7.837	8.01	8.181	8.349	8.513	8.671	8.824	8.969	9.107	9.237	9.358	9.469	9.878	10.028	20.715	24.474	28.899	33.65	38.515	43.406	48.258	53.006	57.579	61.925	65.997	69.793	71.581
968	LDM	1	2	P	S	P	A	0.9	1.131	4.636	5.18	5.615	5.968	6.262	6.514	6.737	6.943	7.137	7.324	7.508	7.689	7.868	8.047	8.223	8.397	8.568	8.734	8.895	9.05	9.198	9.338	9.47	9.592	9.705	10.121	10.272	21.025	24.808	29.258	34.032	38.918	43.824	48.688	53.442	58.015	62.357	66.42	70.203	71.984
970	LDM	1	3	P	S	P	A	0.9	0.822	3.68	4.111	4.45	4.72	4.943	5.134	5.306	5.467	5.623	5.777	5.932	6.088	6.247	6.407	6.568	6.728	6.887	7.043	7.195	7.342	7.482	7.616	7.741	7.858	7.966	8.358	8.495	17.839	21.58	26.215	31.314	36.61	41.985	47.359	52.637	57.713	62.509	66.957	71.072	73.001
971	LDM	1	3	P	S	P	A	0.9	0.828	3.699	4.133	4.474	4.747	4.972	5.165	5.338	5.499	5.655	5.808	5.963	6.118	6.275	6.434	6.593	6.751	6.908	7.062	7.211	7.356	7.495	7.627	7.751	7.867	7.974	8.364	8.502	17.647	21.321	25.882	30.907	36.134	41.449	46.772	52.009	57.055	61.832	66.274	70.39	72.324
972	LDM	1	3	P	S	P	A	0.9	0.837	3.731	4.169	4.515	4.792	5.02	5.215	5.39	5.552	5.709	5.863	6.017	6.173	6.33	6.488	6.647	6.804	6.961	7.114	7.263	7.408	7.546	7.677	7.801	7.916	8.023	8.411	8.549	19.264	23.06	27.539	32.353	37.288	42.25	47.177	52.001	56.649	61.068	65.21	69.072	70.892
973	LDM	1	3	P	S	P	A	0.9	0.867	3.846	4.299	4.656	4.943	5.18	5.382	5.563	5.731	5.892	6.05	6.208	6.367	6.526	6.687	6.847	7.007	7.164	7.319	7.469	7.615	7.754	7.886	8.01	8.126	8.233	8.624	8.762	17.703	21.32	25.825	30.798	35.98	41.256	46.549	51.764	56.796	61.566	66.007	70.129	72.066
974	LDM	1	3	P	S	P	A	0.9	0.879	3.894	4.354	4.716	5.008	5.248	5.454	5.638	5.809	5.972	6.133	6.292	6.452	6.613	6.774	6.935	7.095	7.253	7.408	7.559	7.704	7.843	7.974	8.098	8.213	8.319	8.704	8.839	17.896	21.547	26.085	31.089	36.296	41.593	46.899	52.122	57.156	61.923	66.355	70.463	72.393
975	LDM	1	3	P	S	P	A	0.9	0.881	3.904	4.364	4.727	5.017	5.257	5.462	5.645	5.815	5.977	6.137	6.296	6.455	6.616	6.777	6.938	7.099	7.257	7.412	7.563	7.709	7.848	7.98	8.105	8.22	8.327	8.712	8.845	17.966	21.647	26.22	31.26	36.5	41.826	47.156	52.396	57.442	62.215	66.647	70.751	72.677
976	LDM	1	3	P	S	P	A	0.9	0.905	3.996	4.468	4.841	5.14	5.388	5.6	5.79	5.965	6.132	6.296	6.458	6.621	6.784	6.947	7.11	7.272	7.431	7.587	7.738	7.884	8.023	8.155	8.28	8.395	8.501	8.884	9.015	18.145	21.821	26.383	31.41	36.636	41.948	47.264	52.492	57.526	62.288	66.712	70.809	72.732
977	LDM	1	3	P	S	P	A	0.9	0.912	4.026	4.502	4.878	5.18	5.43	5.642	5.831	6.005	6.171	6.333	6.493	6.654	6.815	6.977	7.138	7.299	7.457	7.612	7.763	7.908	8.048	8.18	8.304	8.42	8.527	8.916	9.053	17.931	21.554	26.079	31.08	36.294	41.605	46.932	52.181	57.242	62.035	66.493	70.624	72.564
979	LDM	12	1	NP	S	C	G	1	3.76	13.627	15.64	17.467	19.13	20.648	22.04	23.325	24.519	25.636	26.688	27.686	28.639	29.556	30.443	31.306	32.149	32.976	33.79	34.596	35.393	36.183	36.969	37.75	38.528	39.303	43.127	46.85	81.86	82.571	83.177	83.708	84.184	84.62	85.027	85.414	85.786	86.146	86.5	86.848	87.02
980	LDM	12	1	NP	S	C	G	1	3.8	13.451	15.403	17.173	18.783	20.252	21.599	22.842	23.997	25.077	26.094	27.06	27.981	28.868	29.726	30.56	31.375	32.175	32.962	33.742	34.512	35.276	36.037	36.792	37.544	38.293	41.992	45.595	79.014	79.627	80.138	80.576	80.963	81.314	81.64	81.95	82.249	82.542	82.833	83.122	83.267
981	LDM	12	1	NP	S	C	G	1	3.629	12.676	14.491	16.137	17.632	18.998	20.25	21.407	22.482	23.488	24.435	25.335	26.195	27.022	27.822	28.6	29.361	30.107	30.84	31.566	32.284	32.996	33.703	34.405	35.105	35.801	39.232	42.566	73.544	74.134	74.625	75.043	75.408	75.732	76.025	76.295	76.548	76.788	77.018	77.24	77.348
982	LDM	12	1	NP	S	C	G	1	4.398	15.16	17.311	19.26	21.031	22.647	24.13	25.498	26.769	27.958	29.078	30.141	31.155	32.131	33.075	33.992	34.889	35.768	36.633	37.489	38.335	39.174	40.008	40.837	41.661	42.483	46.537	50.484	86.832	87.439	87.931	88.342	88.694	89.005	89.288	89.553	89.807	90.054	90.299	90.543	90.665
983	LDM	12	1	NP	S	C	G	1	4.364	14.915	17.016	18.919	20.649	22.227	23.675	25.011	26.253	27.415	28.509	29.547	30.538	31.492	32.413	33.309	34.185	35.043	35.887	36.722	37.547	38.365	39.178	39.985	40.789	41.589	45.531	49.363	84.525	85.116	85.594	85.989	86.325	86.618	86.881	87.125	87.356	87.579	87.799	88.018	88.127
984	LDM	12	1	NP	S	C	G	1	3.236	11.048	12.594	13.993	15.262	16.419	17.481	18.461	19.372	20.225	21.03	21.795	22.526	23.231	23.913	24.577	25.226	25.864	26.492	27.113	27.727	28.336	28.941	29.542	30.14	30.736	33.665	36.502	62.554	63.053	63.461	63.799	64.081	64.318	64.517	64.687	64.831	64.955	65.06	65.15	65.191
985	LDM	12	1	NP	S	C	G	1	4.529	15.292	17.424	19.355	21.107	22.705	24.171	25.523	26.778	27.951	29.056	30.104	31.104	32.066	32.996	33.9	34.782	35.648	36.499	37.341	38.173	38.998	39.818	40.632	41.443	42.25	46.229	50.099	85.424	85.983	86.427	86.79	87.095	87.36	87.598	87.819	88.031	88.238	88.444	88.652	88.758
986	LDM	12	1	NP	S	C	G	1	4.704	15.805	17.997	19.979	21.779	23.419	24.924	26.311	27.6	28.806	29.942	31.019	32.048	33.038	33.995	34.926	35.835	36.726	37.602	38.469	39.326	40.175	41.019	41.856	42.689	43.518	47.6	51.556	87.08	87.63	88.065	88.416	88.708	88.957	89.175	89.372	89.556	89.731	89.902	90.07	90.154
988	LDM	12	2	NP	S	C	G	1	3.305	12.006	13.777	15.384	16.847	18.183	19.409	20.541	21.593	22.578	23.506	24.387	25.228	26.038	26.82	27.58	28.322	29.049	29.763	30.469	31.166	31.855	32.54	33.219	33.893	34.564	37.855	41.032	70.039	70.583	71.031	71.408	71.731	72.012	72.262	72.489	72.697	72.892	73.076	73.252	73.338
989	LDM	12	2	NP	S	C	G	1	3.92	13.889	15.9	17.723	19.382	20.897	22.287	23.571	24.765	25.881	26.934	27.932	28.886	29.802	30.688	31.548	32.388	33.21	34.018	34.816	35.604	36.383	37.156	37.923	38.685	39.443	43.16	46.75	79.27	79.819	80.262	80.628	80.938	81.207	81.447	81.669	81.877	82.078	82.275	82.471	82.569
990	LDM	12	2	NP	S	C	G	1	4.201	14.639	16.73	18.625	20.348	21.921	23.365	24.699	25.939	27.1	28.194	29.233	30.224	31.178	32.1	32.995	33.869	34.725	35.566	36.396	37.216	38.027	38.832	39.63	40.422	41.211	45.076	48.806	82.331	82.904	83.372	83.763	84.099	84.394	84.66	84.906	85.137	85.359	85.574	85.785	85.89
991	LDM	12	2	NP	S	C	G	1	4.666	16.05	18.319	20.375	22.243	23.949	25.515	26.962	28.306	29.564	30.75	31.875	32.948	33.98	34.978	35.946	36.891	37.817	38.726	39.624	40.51	41.387	42.258	43.121	43.979	44.832	49.02	53.069	89.753	90.346	90.815	91.194	91.506	91.768	91.994	92.194	92.377	92.546	92.708	92.864	92.941
992	LDM	12	2	NP	S	C	G	1	4.583	15.651	17.85	19.841	21.65	23.3	24.814	26.211	27.508	28.722	29.865	30.949	31.983	32.977	33.937	34.87	35.78	36.67	37.546	38.41	39.263	40.107	40.945	41.776	42.602	43.423	47.453	51.347	86.27	86.83	87.277	87.642	87.947	88.207	88.436	88.643	88.834	89.015	89.19	89.361	89.445
993	LDM	12	2	NP	S	C	G	1	4.644	15.734	17.929	19.915	21.719	23.365	24.874	26.268	27.563	28.775	29.916	31	32.035	33.031	33.993	34.927	35.84	36.734	37.613	38.481	39.339	40.187	41.03	41.865	42.696	43.522	47.576	51.493	86.34	86.865	87.274	87.601	87.866	88.088	88.278	88.447	88.601	88.747	88.887	89.024	89.093
994	LDM	12	2	NP	S	C	G	1	4.883	16.45	18.732	20.796	22.669	24.377	25.944	27.39	28.734	29.992	31.177	32.302	33.376	34.41	35.409	36.38	37.328	38.256	39.169	40.07	40.96	41.841	42.715	43.581	44.442	45.298	49.495	53.541	89.254	89.79	90.206	90.535	90.799	91.014	91.193	91.347	91.482	91.603	91.715	91.82	91.871
995	LDM	12	2	NP	S	C	G	1	4.752	15.932	18.135	20.128	21.936	23.585	25.098	26.494	27.791	29.004	30.147	31.232	32.267	33.263	34.225	35.159	36.071	36.964	37.841	38.708	39.563	40.408	41.248	42.079	42.906	43.727	47.752	51.629	85.657	86.143	86.514	86.8	87.025	87.203	87.348	87.469	87.574	87.667	87.752	87.833	87.873
997	LDM	12	3	NP	S	C	G	1	3.848	13.91	15.964	17.83	19.527	21.076	22.497	23.809	25.026	26.165	27.237	28.254	29.225	30.158	31.061	31.938	32.794	33.634	34.459	35.276	36.083	36.883	37.678	38.467	39.252	40.034	43.885	47.627	82.696	83.381	83.955	84.45	84.885	85.278	85.641	85.982	86.309	86.626	86.937	87.244	87.397
998	LDM	12	3	NP	S	C	G	1	3.685	13.024	14.911	16.624	18.181	19.603	20.907	22.111	23.229	24.274	25.258	26.192	27.082	27.938	28.765	29.569	30.353	31.122	31.877	32.624	33.362	34.094	34.82	35.542	36.259	36.974	40.497	43.924	76.258	76.866	77.369	77.796	78.166	78.496	78.798	79.081	79.351	79.614	79.875	80.134	80.264
999	LDM	12	3	NP	S	C	G	1	4.137	14.386	16.442	18.307	20.002	21.549	22.968	24.278	25.493	26.63	27.7	28.714	29.682	30.612	31.51	32.383	33.235	34.07	34.89	35.702	36.504	37.298	38.088	38.872	39.652	40.429	44.263	47.996	83.014	83.622	84.112	84.517	84.861	85.161	85.43	85.679	85.916	86.145	86.372	86.598	86.712
1000	LDM	12	3	NP	S	C	G	1	4.288	14.744	16.831	18.723	20.441	22.008	23.446	24.772	26.003	27.154	28.237	29.263	30.243	31.184	32.094	32.977	33.84	34.685	35.516	36.337	37.149	37.953	38.753	39.546	40.336	41.123	45.003	48.78	83.784	84.374	84.853	85.253	85.599	85.907	86.192	86.461	86.723	86.982	87.244	87.508	87.642
1001	LDM	12	3	NP	S	C	G	1	4.444	15.157	17.289	19.22	20.974	22.573	24.04	25.393	26.649	27.823	28.927	29.973	30.971	31.93	32.855	33.754	34.631	35.489	36.333	37.168	37.992	38.807	39.618	40.423	41.223	42.021	45.949	49.77	85.343	85.928	86.391	86.764	87.071	87.331	87.557	87.76	87.948	88.126	88.3	88.472	88.558
1002	LDM	12	3	NP	S	C	G	1	4.617	15.625	17.808	19.784	21.576	23.21	24.708	26.088	27.368	28.565	29.69	30.757	31.775	32.753	33.697	34.615	35.511	36.388	37.252	38.105	38.949	39.784	40.615	41.44	42.261	43.078	47.109	51.03	87.019	87.585	88.029	88.383	88.673	88.914	89.122	89.306	89.475	89.633	89.786	89.935	90.01
1003	LDM	12	3	NP	S	C	G	1	4.726	15.892	18.101	20.101	21.915	23.569	25.085	26.482	27.778	28.99	30.129	31.21	32.24	33.23	34.187	35.116	36.023	36.911	37.785	38.649	39.503	40.348	41.189	42.024	42.854	43.682	47.76	51.726	87.91	88.441	88.849	89.169	89.426	89.638	89.82	89.982	90.132	90.277	90.42	90.564	90.637
1004	LDM	12	3	NP	S	C	G	1	4.81	16.085	18.31	20.322	22.148	23.812	25.338	26.745	28.051	29.272	30.42	31.509	32.548	33.546	34.51	35.447	36.36	37.256	38.135	39.005	39.864	40.714	41.559	42.397	43.231	44.061	48.148	52.115	88.234	88.758	89.154	89.458	89.694	89.88	90.032	90.161	90.275	90.38	90.482	90.582	90.633
1060	LDM	16	1	NP	S	C	I	1.5	3.362	11.942	13.705	15.303	16.753	18.073	19.28	20.39	21.418	22.376	23.278	24.131	24.945	25.728	26.485	27.222	27.942	28.649	29.345	30.036	30.719	31.398	32.074	32.746	33.416	34.085	37.396	40.633	72.157	72.934	73.619	74.234	74.797	75.319	75.811	76.279	76.728	77.161	77.582	77.993	78.194
1061	LDM	16	1	NP	S	C	I	1.5	3.618	12.665	14.509	16.18	17.695	19.074	20.336	21.496	22.571	23.574	24.517	25.41	26.262	27.082	27.873	28.644	29.396	30.135	30.863	31.583	32.297	33.004	33.709	34.409	35.107	35.803	39.246	42.609	75.319	76.088	76.755	77.343	77.872	78.356	78.804	79.226	79.627	80.012	80.384	80.745	80.923
1062	LDM	16	1	NP	S	C	I	1.5	3.753	12.988	14.858	16.549	18.083	19.479	20.756	21.932	23.021	24.039	24.997	25.905	26.771	27.604	28.41	29.194	29.96	30.712	31.452	32.184	32.909	33.628	34.344	35.055	35.763	36.469	39.954	43.35	76.275	77.054	77.73	78.327	78.865	79.357	79.813	80.241	80.649	81.039	81.415	81.78	81.959
1063	LDM	16	1	NP	S	C	I	1.5	4.027	13.799	15.768	17.549	19.163	20.632	21.976	23.214	24.361	25.433	26.441	27.397	28.31	29.188	30.037	30.862	31.669	32.462	33.241	34.014	34.777	35.535	36.289	37.038	37.784	38.528	42.2	45.779	80.599	81.437	82.166	82.813	83.399	83.936	84.437	84.909	85.359	85.792	86.211	86.617	86.817
1064	LDM	16	1	NP	S	C	I	1.5	3.94	13.387	15.292	17.016	18.578	19.997	21.294	22.485	23.587	24.614	25.578	26.49	27.359	28.194	29.001	29.785	30.551	31.303	32.044	32.778	33.504	34.225	34.944	35.659	36.372	37.083	40.609	44.061	77.225	77.953	78.575	79.12	79.604	80.043	80.446	80.824	81.181	81.521	81.849	82.167	82.323
1065	LDM	16	1	NP	S	C	I	1.5	4.253	14.377	16.41	18.248	19.914	21.428	22.811	24.084	25.262	26.361	27.394	28.372	29.304	30.2	31.066	31.908	32.731	33.538	34.333	35.12	35.899	36.672	37.441	38.206	38.968	39.728	43.486	47.153	82.098	82.905	83.607	84.232	84.797	85.317	85.802	86.26	86.697	87.118	87.526	87.922	88.117
1066	LDM	16	1	NP	S	C	I	1.5	4.071	13.664	15.583	17.318	18.89	20.32	21.628	22.832	23.948	24.989	25.969	26.897	27.781	28.632	29.454	30.252	31.033	31.798	32.551	33.297	34.034	34.765	35.492	36.214	36.933	37.65	41.189	44.634	77.275	78.007	78.634	79.181	79.665	80.1	80.495	80.858	81.195	81.511	81.809	82.093	82.229
1067	LDM	16	1	NP	S	C	I	1.5	4.071	13.6	15.501	17.219	18.776	20.193	21.49	22.685	23.794	24.829	25.803	26.727	27.607	28.454	29.273	30.068	30.844	31.605	32.354	33.094	33.826	34.551	35.271	35.986	36.698	37.407	40.9	44.293	76.533	77.258	77.88	78.423	78.906	79.341	79.739	80.109	80.456	80.785	81.099	81.401	81.549
1069	LDM	16	2	NP	S	C	I	1.5	4.174	14.908	17.094	19.074	20.872	22.512	24.016	25.405	26.696	27.904	29.044	30.126	31.159	32.154	33.115	34.049	34.961	35.853	36.73	37.595	38.449	39.292	40.129	40.957	41.779	42.595	46.585	50.414	85.905	86.694	87.37	87.961	88.486	88.959	89.393	89.796	90.174	90.532	90.874	91.202	91.362
1070	LDM	16	2	NP	S	C	I	1.5	4.221	14.877	17.029	18.977	20.744	22.356	23.835	25.201	26.471	27.661	28.783	29.85	30.869	31.849	32.797	33.717	34.615	35.495	36.357	37.208	38.047	38.876	39.697	40.509	41.314	42.114	46.013	49.746	83.986	84.705	85.316	85.849	86.324	86.755	87.156	87.533	87.894	88.243	88.583	88.917	89.082
1071	LDM	16	2	NP	S	C	I	1.5	4.371	15.235	17.417	19.391	21.181	22.813	24.31	25.692	26.977	28.18	29.315	30.393	31.423	32.414	33.372	34.303	35.211	36.1	36.973	37.834	38.684	39.522	40.354	41.177	41.993	42.803	46.758	50.548	85.396	86.149	86.795	87.36	87.866	88.327	88.754	89.155	89.536	89.901	90.254	90.597	90.766
1072	LDM	16	2	NP	S	C	I	1.5	4.534	15.651	17.875	19.884	21.706	23.366	24.888	26.292	27.598	28.821	29.974	31.069	32.115	33.122	34.095	35.04	35.962	36.865	37.751	38.625	39.487	40.339	41.183	42.018	42.847	43.669	47.684	51.531	86.87	87.615	88.248	88.799	89.288	89.731	90.14	90.523	90.886	91.233	91.57	91.896	92.057
1073	LDM	16	2	NP	S	C	I	1.5	4.65	15.925	18.173	20.203	22.042	23.717	25.251	26.666	27.982	29.213	30.374	31.477	32.531	33.545	34.526	35.479	36.409	37.32	38.215	39.097	39.968	40.828	41.681	42.526	43.363	44.195	48.254	52.142	87.147	87.871	88.493	89.043	89.541	89.999	90.429	90.84	91.234	91.617	91.991	92.357	92.538
1074	LDM	16	2	NP	S	C	I	1.5	4.669	15.895	18.127	20.142	21.967	23.629	25.153	26.559	27.866	29.09	30.243	31.34	32.387	33.395	34.369	35.315	36.238	37.142	38.03	38.905	39.768	40.62	41.465	42.301	43.13	43.953	47.968	51.813	87.021	87.739	88.345	88.867	89.326	89.739	90.118	90.471	90.805	91.125	91.435	91.737	91.885
1075	LDM	16	2	NP	S	C	I	1.5	4.52	15.303	17.446	19.378	21.128	22.72	24.177	25.521	26.769	27.937	29.037	30.082	31.08	32.04	32.968	33.87	34.75	35.612	36.459	37.295	38.12	38.935	39.743	40.544	41.338	42.127	45.98	49.672	82.955	83.636	84.209	84.702	85.133	85.516	85.861	86.178	86.471	86.745	87.005	87.252	87.371
1076	LDM	16	2	NP	S	C	I	1.5	4.681	15.761	17.961	19.946	21.744	23.381	24.88	26.261	27.544	28.743	29.873	30.944	31.966	32.948	33.897	34.818	35.715	36.594	37.456	38.306	39.144	39.972	40.793	41.605	42.411	43.211	47.116	50.857	84.497	85.197	85.794	86.315	86.778	87.195	87.577	87.932	88.266	88.581	88.882	89.17	89.31
1078	LDM	16	3	NP	S	C	I	1.5	3.199	11.541	13.274	14.851	16.286	17.597	18.799	19.908	20.939	21.903	22.813	23.678	24.505	25.303	26.075	26.829	27.566	28.291	29.006	29.715	30.417	31.113	31.807	32.497	33.184	33.868	37.248	40.534	72.284	73.089	73.8	74.439	75.025	75.57	76.082	76.57	77.039	77.492	77.933	78.364	78.576
1079	LDM	16	3	NP	S	C	I	1.5	3.381	11.872	13.623	15.214	16.662	17.985	19.198	20.318	21.359	22.334	23.254	24.128	24.964	25.77	26.55	27.311	28.055	28.786	29.507	30.221	30.928	31.629	32.326	33.019	33.71	34.397	37.788	41.08	72.998	73.833	74.574	75.245	75.86	76.433	76.971	77.483	77.971	78.441	78.895	79.334	79.549
1080	LDM	16	3	NP	S	C	I	1.5	3.64	12.606	14.447	16.12	17.642	19.032	20.307	21.484	22.577	23.6	24.565	25.481	26.357	27.2	28.017	28.812	29.59	30.354	31.106	31.852	32.59	33.321	34.05	34.773	35.494	36.212	39.755	43.2	76.626	77.458	78.188	78.841	79.436	79.986	80.502	80.991	81.46	81.911	82.35	82.778	82.988
1081	LDM	16	3	NP	S	C	I	1.5	3.918	13.434	15.381	17.15	18.759	20.228	21.576	22.819	23.973	25.053	26.07	27.036	27.959	28.847	29.707	30.544	31.363	32.166	32.958	33.742	34.517	35.287	36.053	36.813	37.571	38.326	42.053	45.68	80.866	81.729	82.483	83.157	83.769	84.335	84.864	85.367	85.848	86.312	86.763	87.202	87.418
1082	LDM	16	3	NP	S	C	I	1.5	3.512	11.981	13.705	15.27	16.691	17.989	19.178	20.277	21.297	22.253	23.153	24.01	24.829	25.618	26.383	27.128	27.857	28.573	29.278	29.977	30.669	31.355	32.038	32.717	33.392	34.065	37.38	40.595	71.523	72.304	72.986	73.59	74.132	74.624	75.075	75.492	75.88	76.244	76.586	76.91	77.066
1083	LDM	16	3	NP	S	C	I	1.5	3.886	13.149	15.03	16.736	18.286	19.699	20.995	22.189	23.299	24.338	25.316	26.246	27.134	27.991	28.82	29.628	30.418	31.195	31.96	32.718	33.469	34.213	34.954	35.69	36.424	37.155	40.759	44.261	77.512	78.281	78.948	79.537	80.067	80.55	80.998	81.419	81.818	82.2	82.568	82.925	83.1
1084	LDM	16	3	NP	S	C	I	1.5	3.78	12.741	14.556	16.2	17.693	19.055	20.303	21.454	22.524	23.525	24.469	25.367	26.225	27.052	27.854	28.635	29.4	30.151	30.892	31.625	32.351	33.071	33.788	34.5	35.209	35.915	39.394	42.768	74.745	75.538	76.238	76.868	77.444	77.977	78.477	78.95	79.401	79.833	80.249	80.651	80.847
1085	LDM	16	3	NP	S	C	I	1.5	4.377	14.606	16.681	18.565	20.279	21.843	23.277	24.6	25.829	26.977	28.059	29.084	30.063	31.005	31.915	32.8	33.665	34.514	35.349	36.175	36.993	37.803	38.609	39.41	40.208	41.002	44.923	48.739	84.84	85.648	86.347	86.966	87.524	88.035	88.512	88.961	89.39	89.801	90.199	90.585	90.774
1087	LDM	16	4	NP	S	C	I	1.5	4.149	14.93	17.139	19.139	20.953	22.604	24.114	25.504	26.793	27.996	29.128	30.202	31.225	32.21	33.161	34.085	34.988	35.873	36.743	37.602	38.452	39.292	40.127	40.955	41.777	42.596	46.609	50.475	85.892	86.718	87.444	88.094	88.687	89.234	89.747	90.233	90.697	91.141	91.571	91.987	92.19
1088	LDM	16	4	NP	S	C	I	1.5	4.191	14.854	17.022	18.985	20.766	22.388	23.873	25.241	26.511	27.696	28.812	29.87	30.878	31.847	32.783	33.692	34.578	35.446	36.299	37.141	37.972	38.794	39.61	40.418	41.221	42.02	45.935	49.707	84.421	85.203	85.885	86.492	87.043	87.551	88.027	88.479	88.911	89.328	89.734	90.13	90.324
1089	LDM	16	4	NP	S	C	I	1.5	4.461	15.604	17.852	19.886	21.731	23.413	24.955	26.377	27.697	28.932	30.095	31.198	32.25	33.262	34.238	35.186	36.111	37.016	37.904	38.78	39.644	40.498	41.345	42.184	43.016	43.843	47.888	51.777	87.606	88.426	89.138	89.769	90.337	90.854	91.333	91.781	92.204	92.605	92.989	93.358	93.537
1090	LDM	16	4	NP	S	C	I	1.5	4.483	15.558	17.782	19.793	21.618	23.28	24.805	26.211	27.518	28.74	29.89	30.982	32.024	33.025	33.992	34.93	35.845	36.74	37.618	38.484	39.338	40.182	41.019	41.847	42.668	43.484	47.469	51.293	86.555	87.413	88.169	88.848	89.467	90.037	90.567	91.066	91.537	91.984	92.411	92.819	93.016
1091	LDM	16	4	NP	S	C	I	1.5	4.692	16.145	18.432	20.498	22.371	24.078	25.642	27.086	28.427	29.683	30.866	31.99	33.062	34.093	35.089	36.057	37	37.923	38.829	39.723	40.604	41.474	42.336	43.189	44.035	44.875	48.975	52.902	89.007	89.835	90.551	91.181	91.745	92.255	92.722	93.156	93.561	93.942	94.304	94.647	94.813
1092	LDM	16	4	NP	S	C	I	1.5	4.619	15.83	18.061	20.073	21.895	23.553	25.072	26.472	27.774	28.992	30.141	31.232	32.274	33.277	34.247	35.19	36.11	37.011	37.896	38.769	39.631	40.482	41.326	42.161	42.99	43.812	47.826	51.665	86.394	87.155	87.809	88.383	88.895	89.36	89.789	90.189	90.567	90.928	91.275	91.61	91.774
1093	LDM	16	4	NP	S	C	I	1.5	4.732	16.117	18.375	20.41	22.25	23.923	25.455	26.867	28.178	29.405	30.562	31.661	32.711	33.721	34.699	35.649	36.577	37.486	38.379	39.261	40.131	40.992	41.845	42.689	43.528	44.36	48.425	52.316	87.427	88.186	88.838	89.413	89.927	90.396	90.831	91.24	91.628	92	92.36	92.71	92.881
1094	LDM	16	4	NP	S	C	I	1.5	4.734	16.06	18.301	20.319	22.143	23.801	25.318	26.717	28.015	29.23	30.376	31.464	32.505	33.507	34.476	35.419	36.339	37.242	38.128	39.004	39.868	40.721	41.568	42.406	43.238	44.063	48.089	51.934	86.243	87.005	87.668	88.257	88.791	89.282	89.742	90.178	90.595	90.997	91.388	91.768	91.955
1096	LDM	16	1	P	S	C	I	1.5	3.777	10.121	11.367	12.502	13.541	14.496	15.38	16.204	16.98	17.716	18.42	19.1	19.762	20.41	21.049	21.683	22.313	22.942	23.571	24.204	24.839	25.476	26.118	26.762	27.41	28.061	31.347	34.628	67.523	68.289	68.953	69.543	70.077	70.569	71.029	71.466	71.884	72.288	72.681	73.065	73.254
1097	LDM	16	1	P	S	C	I	1.5	4.241	11.353	12.75	14.024	15.19	16.263	17.257	18.184	19.056	19.883	20.673	21.436	22.175	22.899	23.612	24.316	25.016	25.713	26.408	27.107	27.807	28.509	29.215	29.923	30.635	31.35	34.953	38.549	74.635	75.426	76.108	76.711	77.258	77.767	78.25	78.718	79.176	79.629	80.082	80.536	80.764
1098	LDM	16	1	P	S	C	I	1.5	4.459	11.932	13.398	14.736	15.962	17.089	18.134	19.107	20.022	20.889	21.717	22.515	23.288	24.045	24.787	25.521	26.248	26.973	27.695	28.42	29.145	29.871	30.602	31.333	32.069	32.808	36.523	40.226	77.394	78.243	78.979	79.633	80.226	80.775	81.293	81.788	82.267	82.735	83.196	83.65	83.876
1099	LDM	16	1	P	S	C	I	1.5	4.368	11.704	13.143	14.455	15.656	16.761	17.783	18.736	19.63	20.478	21.286	22.065	22.819	23.556	24.279	24.994	25.702	26.407	27.109	27.814	28.519	29.225	29.936	30.647	31.362	32.08	35.691	39.291	75.387	76.191	76.882	77.491	78.039	78.544	79.017	79.468	79.904	80.328	80.746	81.159	81.365
1100	LDM	16	1	P	S	C	I	1.5	4.158	11.159	12.531	13.781	14.924	15.973	16.944	17.847	18.695	19.497	20.262	20.999	21.712	22.409	23.094	23.769	24.44	25.106	25.771	26.438	27.105	27.774	28.446	29.119	29.795	30.475	33.889	37.288	71.219	71.983	72.639	73.217	73.735	74.208	74.648	75.062	75.458	75.84	76.211	76.573	76.752
1101	LDM	16	1	P	S	C	I	1.5	4.387	11.77	13.219	14.539	15.747	16.856	17.881	18.835	19.728	20.573	21.377	22.149	22.896	23.625	24.339	25.043	25.74	26.433	27.123	27.814	28.506	29.198	29.894	30.59	31.29	31.992	35.521	39.036	74.173	74.974	75.666	76.279	76.833	77.344	77.822	78.277	78.713	79.136	79.549	79.954	80.153
1102	LDM	16	1	P	S	C	I	1.5	4.643	12.45	13.983	15.381	16.66	17.834	18.918	19.926	20.87	21.76	22.607	23.419	24.203	24.967	25.714	26.45	27.178	27.901	28.62	29.34	30.059	30.779	31.503	32.227	32.954	33.684	37.353	41.008	77.343	78.153	78.852	79.47	80.028	80.542	81.023	81.48	81.92	82.346	82.763	83.171	83.373
1103	LDM	16	1	P	S	C	I	1.5	4.881	13.078	14.69	16.16	17.504	18.737	19.876	20.934	21.924	22.858	23.744	24.594	25.413	26.211	26.991	27.758	28.516	29.269	30.017	30.767	31.515	32.264	33.017	33.77	34.526	35.286	39.102	42.908	80.684	81.499	82.199	82.817	83.375	83.891	84.377	84.843	85.295	85.738	86.175	86.608	86.823
1105	LDM	16	2	P	S	C	I	1.5	4.507	12.118	13.602	14.954	16.19	17.328	18.383	19.368	20.295	21.175	22.017	22.83	23.619	24.39	25.149	25.898	26.64	27.378	28.113	28.849	29.584	30.319	31.056	31.793	32.531	33.27	36.955	40.575	74.603	75.349	75.987	76.543	77.033	77.471	77.867	78.229	78.564	78.874	79.164	79.437	79.567
1106	LDM	16	2	P	S	C	I	1.5	5.323	14.273	16.024	17.623	19.088	20.438	21.69	22.859	23.958	25	25.994	26.951	27.877	28.78	29.666	30.537	31.399	32.253	33.102	33.95	34.796	35.64	36.485	37.329	38.174	39.02	43.23	47.366	86.319	87.151	87.866	88.495	89.058	89.57	90.044	90.488	90.908	91.308	91.692	92.061	92.241
1107	LDM	16	2	P	S	C	I	1.5	4.805	12.905	14.49	15.938	17.266	18.49	19.626	20.685	21.681	22.623	23.521	24.384	25.217	26.029	26.822	27.602	28.371	29.133	29.888	30.642	31.393	32.142	32.891	33.638	34.386	35.134	38.856	42.512	77.24	77.975	78.603	79.15	79.637	80.077	80.481	80.857	81.212	81.55	81.874	82.186	82.338
1108	LDM	16	2	P	S	C	I	1.5	4.776	12.856	14.433	15.871	17.189	18.402	19.527	20.576	21.562	22.496	23.386	24.242	25.069	25.875	26.663	27.438	28.202	28.959	29.71	30.459	31.205	31.948	32.692	33.433	34.174	34.915	38.594	42.196	76.081	76.793	77.397	77.919	78.378	78.788	79.159	79.5	79.817	80.113	80.394	80.661	80.79
1109	LDM	16	2	P	S	C	I	1.5	4.833	13.015	14.607	16.057	17.384	18.606	19.738	20.795	21.788	22.729	23.627	24.492	25.327	26.142	26.94	27.725	28.499	29.267	30.028	30.788	31.544	32.298	33.051	33.803	34.554	35.305	39.029	42.669	76.683	77.396	78.002	78.528	78.992	79.407	79.784	80.13	80.452	80.753	81.037	81.307	81.437
1110	LDM	16	2	P	S	C	I	1.5	5.239	14.074	15.796	17.364	18.8	20.121	21.345	22.486	23.558	24.572	25.538	26.467	27.364	28.238	29.093	29.932	30.761	31.581	32.394	33.205	34.013	34.817	35.622	36.425	37.227	38.028	42.009	45.904	82.191	82.931	83.559	84.105	84.588	85.025	85.426	85.8	86.153	86.49	86.815	87.13	87.284
1111	LDM	16	2	P	S	C	I	1.5	5.501	14.798	16.612	18.263	19.773	21.16	22.443	23.638	24.758	25.817	26.826	27.793	28.728	29.637	30.526	31.399	32.261	33.114	33.96	34.804	35.644	36.481	37.319	38.154	38.989	39.823	43.967	48.018	84.929	85.651	86.266	86.801	87.278	87.711	88.111	88.486	88.841	89.182	89.51	89.829	89.984
1112	LDM	16	2	P	S	C	I	1.5	5.596	15.057	16.903	18.583	20.118	21.527	22.83	24.042	25.178	26.251	27.272	28.252	29.197	30.117	31.016	31.899	32.77	33.632	34.488	35.34	36.189	37.035	37.882	38.725	39.569	40.412	44.596	48.684	85.919	86.681	87.336	87.91	88.423	88.89	89.32	89.722	90.101	90.46	90.803	91.131	91.291
1114	LDM	16	3	P	S	C	I	1.5	3.97	10.656	11.976	13.183	14.291	15.313	16.264	17.154	17.994	18.794	19.562	20.306	21.03	21.742	22.444	23.141	23.834	24.526	25.219	25.915	26.613	27.314	28.02	28.728	29.439	30.155	33.754	37.336	72.567	73.38	74.083	74.7	75.251	75.75	76.206	76.628	77.021	77.391	77.739	78.071	78.23
1115	LDM	16	3	P	S	C	I	1.5	4.303	11.54	12.967	14.273	15.472	16.581	17.612	18.578	19.49	20.358	21.19	21.995	22.777	23.544	24.299	25.045	25.787	26.525	27.262	28.001	28.741	29.482	30.227	30.973	31.722	32.474	36.247	39.993	76.973	77.795	78.496	79.103	79.639	80.118	80.553	80.954	81.325	81.674	82.004	82.318	82.47
1116	LDM	16	3	P	S	C	I	1.5	4.441	11.918	13.393	14.743	15.982	17.126	18.19	19.186	20.125	21.017	21.872	22.698	23.499	24.285	25.057	25.821	26.578	27.332	28.084	28.838	29.593	30.348	31.106	31.866	32.628	33.393	37.229	41.033	78.477	79.315	80.03	80.652	81.201	81.693	82.14	82.552	82.934	83.293	83.632	83.955	84.111
1117	LDM	16	3	P	S	C	I	1.5	4.482	12.015	13.501	14.86	16.108	17.26	18.33	19.331	20.275	21.171	22.029	22.856	23.659	24.446	25.218	25.981	26.738	27.491	28.242	28.995	29.747	30.501	31.258	32.016	32.777	33.541	37.374	41.181	78.759	79.575	80.265	80.862	81.386	81.854	82.278	82.669	83.034	83.378	83.706	84.021	84.174
1118	LDM	16	3	P	S	C	I	1.5	4.8	12.88	14.476	15.935	17.273	18.506	19.65	20.717	21.722	22.674	23.584	24.462	25.312	26.144	26.961	27.768	28.569	29.365	30.159	30.955	31.752	32.55	33.352	34.155	34.961	35.771	39.835	43.874	83.022	83.836	84.53	85.135	85.675	86.167	86.622	87.051	87.461	87.855	88.239	88.615	88.799
1119	LDM	16	3	P	S	C	I	1.5	4.572	12.283	13.803	15.192	16.466	17.64	18.729	19.745	20.701	21.607	22.473	23.307	24.115	24.904	25.679	26.444	27.202	27.955	28.706	29.458	30.21	30.963	31.719	32.476	33.235	33.998	37.821	41.618	78.631	79.393	80.035	80.587	81.071	81.504	81.898	82.264	82.609	82.938	83.255	83.562	83.714
1120	LDM	16	3	P	S	C	I	1.5	4.29	11.545	12.965	14.259	15.444	16.536	17.548	18.494	19.386	20.234	21.045	21.83	22.591	23.338	24.072	24.797	25.517	26.234	26.949	27.665	28.38	29.096	29.815	30.535	31.256	31.979	35.592	39.158	73.255	73.997	74.632	75.188	75.682	76.127	76.534	76.911	77.262	77.593	77.906	78.204	78.347
1121	LDM	16	3	P	S	C	I	1.5	4.894	13.157	14.774	16.247	17.596	18.838	19.991	21.069	22.084	23.049	23.972	24.865	25.731	26.579	27.413	28.237	29.054	29.867	30.676	31.487	32.297	33.107	33.92	34.732	35.547	36.362	40.435	44.447	82.445	83.218	83.873	84.439	84.94	85.39	85.804	86.19	86.555	86.903	87.24	87.567	87.728
1123	LDM	16	4	P	S	C	I	1.5	4.914	13.232	14.865	16.355	17.718	18.973	20.136	21.22	22.239	23.204	24.125	25.012	25.872	26.711	27.535	28.347	29.152	29.951	30.747	31.545	32.341	33.138	33.937	34.737	35.539	36.343	40.364	44.338	82.257	83.06	83.744	84.339	84.866	85.343	85.78	86.188	86.574	86.942	87.297	87.642	87.81
1124	LDM	16	4	P	S	C	I	1.5	4.811	12.945	14.541	15.997	17.33	18.557	19.693	20.753	21.748	22.69	23.588	24.453	25.289	26.106	26.906	27.694	28.473	29.247	30.017	30.787	31.556	32.324	33.095	33.865	34.636	35.41	39.274	43.087	79.804	80.634	81.352	81.985	82.553	83.07	83.548	83.994	84.415	84.815	85.197	85.564	85.743
1125	LDM	16	4	P	S	C	I	1.5	5.172	13.916	15.627	17.185	18.611	19.924	21.139	22.273	23.338	24.347	25.31	26.235	27.131	28.005	28.86	29.703	30.535	31.361	32.182	33.002	33.819	34.635	35.453	36.269	37.087	37.905	41.984	45.998	84.527	85.367	86.086	86.717	87.279	87.79	88.261	88.702	89.119	89.518	89.901	90.271	90.452
1126	LDM	16	4	P	S	C	I	1.5	5.227	14.056	15.791	17.373	18.822	20.154	21.386	22.533	23.607	24.622	25.587	26.512	27.404	28.272	29.12	29.953	30.776	31.59	32.399	33.206	34.011	34.814	35.62	36.424	37.23	38.037	42.072	46.064	85.072	85.916	86.637	87.267	87.828	88.337	88.807	89.248	89.666	90.067	90.455	90.831	91.016
1127	LDM	16	4	P	S	C	I	1.5	5.109	13.744	15.443	16.993	18.412	19.716	20.92	22.04	23.087	24.074	25.012	25.909	26.773	27.613	28.432	29.236	30.029	30.814	31.593	32.37	33.146	33.919	34.695	35.47	36.246	37.024	40.915	44.767	82.237	83.032	83.707	84.292	84.809	85.273	85.697	86.091	86.461	86.813	87.15	87.474	87.633
1128	LDM	16	4	P	S	C	I	1.5	5.354	14.405	16.183	17.805	19.288	20.651	21.909	23.079	24.173	25.204	26.182	27.119	28.021	28.896	29.75	30.587	31.413	32.229	33.039	33.847	34.651	35.454	36.258	37.061	37.865	38.671	42.694	46.671	85.388	86.201	86.888	87.481	88.004	88.473	88.901	89.3	89.676	90.035	90.38	90.715	90.879
1129	LDM	16	4	P	S	C	I	1.5	5.407	14.543	16.337	17.973	19.468	20.841	22.108	23.286	24.387	25.425	26.41	27.353	28.26	29.141	30	30.844	31.675	32.497	33.313	34.126	34.937	35.745	36.555	37.363	38.173	38.983	43.029	47.022	85.221	85.999	86.656	87.224	87.727	88.179	88.595	88.984	89.354	89.708	90.051	90.385	90.55
1130	LDM	16	4	P	S	C	I	1.5	5.531	14.886	16.719	18.389	19.915	21.316	22.609	23.81	24.933	25.992	26.996	27.957	28.882	29.779	30.654	31.512	32.357	33.192	34.019	34.845	35.666	36.484	37.303	38.121	38.939	39.757	43.835	47.853	86.609	87.449	88.167	88.791	89.346	89.845	90.302	90.727	91.126	91.504	91.866	92.213	92.381
1222	LDM	3	1	P	S	P	B	2	0.918	3.652	4.092	4.454	4.759	5.024	5.263	5.485	5.699	5.907	6.114	6.321	6.528	6.735	6.942	7.147	7.349	7.547	7.739	7.926	8.105	8.277	8.439	8.591	8.732	8.863	9.355	9.548	21.213	25.333	29.863	34.653	39.587	44.546	49.438	54.187	58.732	63.032	67.046	70.777	72.53
1223	LDM	3	1	P	S	P	B	2	0.958	3.785	4.242	4.618	4.936	5.211	5.46	5.691	5.911	6.127	6.34	6.552	6.764	6.976	7.187	7.396	7.602	7.803	7.999	8.189	8.371	8.545	8.71	8.864	9.008	9.14	9.64	9.837	21.532	25.666	30.209	35.013	39.957	44.924	49.821	54.571	59.115	63.41	67.415	71.135	72.882
1224	LDM	3	1	P	S	P	B	2	0.982	3.862	4.33	4.716	5.041	5.325	5.58	5.817	6.043	6.262	6.479	6.695	6.909	7.123	7.335	7.545	7.751	7.953	8.149	8.339	8.521	8.695	8.859	9.013	9.156	9.288	9.786	9.982	21.551	25.643	30.143	34.903	39.805	44.733	49.594	54.312	58.828	63.1	67.088	70.795	72.538
1225	LDM	3	1	P	S	P	B	2	1.017	3.988	4.473	4.874	5.213	5.509	5.774	6.02	6.255	6.482	6.704	6.925	7.145	7.363	7.579	7.793	8.002	8.207	8.406	8.598	8.783	8.959	9.125	9.281	9.426	9.559	10.065	10.266	21.778	25.877	30.39	35.168	40.093	45.046	49.933	54.677	59.218	63.512	67.518	71.239	72.987
1226	LDM	3	1	P	S	P	B	2	1.033	4.038	4.53	4.937	5.281	5.582	5.852	6.101	6.339	6.568	6.793	7.016	7.237	7.456	7.672	7.886	8.095	8.3	8.498	8.69	8.873	9.048	9.213	9.367	9.511	9.643	10.142	10.339	21.816	25.882	30.356	35.09	39.967	44.873	49.714	54.416	58.917	63.178	67.158	70.858	72.597
1227	LDM	3	1	P	S	P	B	2	1.079	4.202	4.715	5.141	5.503	5.818	6.102	6.364	6.612	6.851	7.085	7.316	7.543	7.769	7.991	8.21	8.423	8.632	8.834	9.028	9.214	9.391	9.558	9.714	9.859	9.992	10.495	10.692	22.284	26.372	30.864	35.613	40.5	45.411	50.253	54.949	59.442	63.69	67.653	71.333	73.062
1228	LDM	3	1	P	S	P	B	2	1.081	4.192	4.708	5.137	5.502	5.821	6.106	6.369	6.617	6.856	7.088	7.316	7.54	7.761	7.979	8.193	8.402	8.606	8.803	8.993	9.175	9.348	9.511	9.664	9.806	9.937	10.433	10.631	21.815	25.812	30.22	34.895	39.722	44.586	49.394	54.072	58.558	62.811	66.789	70.493	72.237
1229	LDM	3	1	P	S	P	B	2	1.195	4.388	4.918	5.361	5.738	6.068	6.364	6.638	6.896	7.144	7.385	7.621	7.853	8.082	8.307	8.527	8.742	8.951	9.153	9.347	9.533	9.709	9.876	10.031	10.175	10.308	10.81	11.009	22.385	26.414	30.847	35.539	40.376	45.243	50.046	54.713	59.182	63.414	67.367	71.043	72.771
1231	LDM	3	2	P	S	P	B	2	1.005	3.937	4.417	4.817	5.156	5.453	5.721	5.971	6.21	6.443	6.672	6.9	7.126	7.351	7.575	7.796	8.013	8.226	8.432	8.631	8.823	9.005	9.178	9.34	9.49	9.629	10.157	10.369	22.081	26.211	30.75	35.546	40.482	45.441	50.328	55.069	59.602	63.886	67.881	71.589	73.331
1232	LDM	3	2	P	S	P	B	2	1.053	4.103	4.606	5.024	5.379	5.691	5.972	6.234	6.483	6.725	6.963	7.198	7.432	7.664	7.893	8.12	8.342	8.558	8.769	8.972	9.166	9.352	9.527	9.692	9.845	9.985	10.522	10.737	22.525	26.67	31.218	36.02	40.956	45.91	50.787	55.513	60.027	64.289	68.259	71.941	73.668
1233	LDM	3	2	P	S	P	B	2	1.061	4.133	4.64	5.063	5.422	5.736	6.02	6.284	6.534	6.778	7.016	7.252	7.485	7.717	7.946	8.172	8.394	8.61	8.82	9.022	9.217	9.402	9.577	9.741	9.893	10.033	10.567	10.781	22.446	26.573	31.108	35.903	40.837	45.794	50.678	55.415	59.943	64.221	68.208	71.907	73.643
1234	LDM	3	2	P	S	P	B	2	1.179	4.349	4.875	5.314	5.688	6.017	6.314	6.589	6.851	7.105	7.353	7.598	7.84	8.08	8.316	8.549	8.777	8.998	9.213	9.42	9.618	9.806	9.984	10.15	10.305	10.447	10.983	11.195	23.281	27.485	32.084	36.926	41.889	46.858	51.737	56.453	60.948	65.183	69.116	72.757	74.463
1235	LDM	3	2	P	S	P	B	2	1.085	4.21	4.727	5.158	5.524	5.845	6.134	6.402	6.656	6.903	7.144	7.382	7.617	7.85	8.08	8.306	8.528	8.744	8.954	9.156	9.349	9.534	9.707	9.87	10.021	10.16	10.686	10.893	22.556	26.686	31.225	36.022	40.957	45.914	50.798	55.532	60.056	64.329	68.31	72.003	73.736
1236	LDM	3	2	P	S	P	B	2	1.187	4.378	4.909	5.352	5.731	6.063	6.361	6.638	6.901	7.154	7.401	7.644	7.884	8.121	8.355	8.585	8.81	9.029	9.241	9.445	9.64	9.826	10.002	10.166	10.318	10.459	10.991	11.203	22.709	26.796	31.29	36.044	40.939	45.859	50.709	55.413	59.913	64.165	68.13	71.81	73.538
1237	LDM	3	2	P	S	P	B	2	1.204	4.427	4.965	5.415	5.799	6.137	6.441	6.722	6.989	7.246	7.496	7.742	7.984	8.223	8.458	8.689	8.914	9.133	9.344	9.548	9.742	9.927	10.101	10.265	10.416	10.554	11.078	11.284	22.851	26.946	31.447	36.204	41.101	46.02	50.867	55.568	60.063	64.311	68.27	71.944	73.669
1238	LDM	3	2	P	S	P	B	2	1.236	4.536	5.087	5.549	5.944	6.29	6.601	6.889	7.162	7.424	7.679	7.929	8.175	8.418	8.656	8.889	9.117	9.338	9.552	9.757	9.954	10.14	10.316	10.481	10.633	10.773	11.301	11.508	23.202	27.326	31.855	36.637	41.554	46.49	51.349	56.056	60.551	64.795	68.746	72.408	74.125
1240	LDM	3	3	P	S	P	B	2	0.994	3.914	4.385	4.774	5.103	5.389	5.647	5.887	6.117	6.341	6.563	6.784	7.004	7.224	7.443	7.66	7.873	8.082	8.285	8.482	8.67	8.85	9.021	9.18	9.329	9.466	9.984	10.189	22.324	26.557	31.193	36.077	41.09	46.111	51.046	55.818	60.369	64.659	68.646	72.338	74.067
1241	LDM	3	3	P	S	P	B	2	1.024	4.022	4.509	4.911	5.25	5.546	5.811	6.058	6.293	6.521	6.746	6.97	7.192	7.413	7.633	7.851	8.065	8.274	8.477	8.674	8.862	9.043	9.213	9.373	9.521	9.658	10.178	10.385	22.311	26.487	31.066	35.894	40.852	45.824	50.714	55.448	59.966	64.229	68.196	71.873	73.597
1242	LDM	3	3	P	S	P	B	2	1.051	4.119	4.617	5.029	5.377	5.681	5.954	6.209	6.451	6.686	6.918	7.148	7.376	7.603	7.829	8.051	8.27	8.483	8.69	8.89	9.082	9.265	9.438	9.599	9.749	9.887	10.407	10.61	22.901	27.165	31.826	36.728	41.748	46.769	51.694	56.449	60.976	65.237	69.189	72.844	74.554
1243	LDM	3	3	P	S	P	B	2	1.062	4.143	4.645	5.062	5.414	5.721	5.998	6.254	6.497	6.733	6.964	7.193	7.42	7.646	7.869	8.09	8.306	8.516	8.721	8.919	9.108	9.289	9.459	9.619	9.767	9.904	10.421	10.626	22.491	26.644	31.199	36.003	40.938	45.888	50.759	55.476	59.981	64.233	68.192	71.863	73.585
1244	LDM	3	3	P	S	P	B	2	1.073	4.189	4.698	5.121	5.478	5.789	6.069	6.327	6.572	6.809	7.04	7.27	7.497	7.722	7.945	8.165	8.381	8.592	8.796	8.994	9.183	9.364	9.535	9.695	9.843	9.981	10.502	10.711	22.29	26.392	30.9	35.667	40.573	45.503	50.362	55.074	59.58	63.839	67.81	71.496	73.227
1245	LDM	3	3	P	S	P	B	2	1.082	4.218	4.732	5.159	5.521	5.837	6.121	6.383	6.632	6.872	7.107	7.339	7.568	7.795	8.019	8.24	8.456	8.667	8.871	9.067	9.256	9.435	9.605	9.763	9.91	10.046	10.557	10.759	22.424	26.546	31.074	35.856	40.774	45.711	50.573	55.285	59.786	64.038	67.998	71.672	73.396
1246	LDM	3	3	P	S	P	B	2	1.185	4.383	4.91	5.349	5.722	6.048	6.341	6.611	6.867	7.113	7.354	7.59	7.823	8.054	8.281	8.504	8.722	8.935	9.141	9.339	9.529	9.709	9.879	10.039	10.187	10.323	10.837	11.04	22.758	26.889	31.425	36.216	41.142	46.087	50.955	55.672	60.178	64.432	68.393	72.065	73.788
1247	LDM	3	3	P	S	P	B	2	1.19	4.397	4.925	5.364	5.736	6.061	6.353	6.622	6.878	7.124	7.364	7.601	7.834	8.066	8.294	8.518	8.737	8.951	9.158	9.358	9.549	9.73	9.902	10.062	10.211	10.347	10.862	11.062	22.956	27.149	31.748	36.599	41.581	46.576	51.486	56.235	60.765	65.034	69.001	72.672	74.391
1249	LDM	3	4	P	S	P	B	2	0.912	3.629	4.068	4.428	4.733	4.998	5.238	5.462	5.677	5.887	6.096	6.305	6.513	6.722	6.93	7.137	7.34	7.539	7.733	7.92	8.099	8.271	8.433	8.584	8.725	8.855	9.338	9.522	21.817	26.091	30.768	35.693	40.743	45.799	50.766	55.567	60.143	64.456	68.462	72.171	73.908
1250	LDM	3	4	P	S	P	B	2	0.926	3.682	4.129	4.497	4.808	5.078	5.322	5.549	5.766	5.978	6.188	6.398	6.607	6.815	7.023	7.229	7.432	7.63	7.823	8.01	8.189	8.36	8.522	8.674	8.814	8.944	9.43	9.617	21.758	25.82	30.512	35.49	40.543	45.578	50.529	55.333	59.923	64.254	68.28	72.007	73.753
1251	LDM	3	4	P	S	P	B	2	0.937	3.716	4.166	4.538	4.853	5.127	5.376	5.607	5.829	6.045	6.259	6.473	6.685	6.897	7.107	7.315	7.52	7.719	7.913	8.101	8.28	8.451	8.612	8.763	8.903	9.031	9.509	9.689	21.743	25.974	30.612	35.505	40.53	45.569	50.524	55.321	59.898	64.215	68.23	71.95	73.693
1252	LDM	3	4	P	S	P	B	2	0.954	3.782	4.241	4.62	4.942	5.223	5.477	5.713	5.939	6.16	6.377	6.593	6.808	7.022	7.234	7.444	7.65	7.851	8.046	8.234	8.414	8.586	8.747	8.899	9.039	9.168	9.647	9.829	21.727	25.919	30.522	35.38	40.375	45.388	50.322	55.101	59.665	63.974	67.986	71.705	73.45
1253	LDM	3	4	P	S	P	B	2	0.975	3.861	4.331	4.719	5.048	5.335	5.594	5.834	6.064	6.287	6.507	6.725	6.942	7.157	7.371	7.582	7.789	7.991	8.187	8.376	8.557	8.729	8.892	9.044	9.185	9.314	9.797	9.98	21.745	25.911	30.489	35.326	40.302	45.298	50.219	54.988	59.544	63.848	67.856	71.574	73.318
1254	LDM	3	4	P	S	P	B	2	0.974	3.857	4.325	4.711	5.038	5.323	5.579	5.817	6.044	6.265	6.482	6.699	6.914	7.128	7.341	7.551	7.757	7.958	8.154	8.343	8.523	8.695	8.857	9.009	9.15	9.279	9.758	9.937	21.779	25.97	30.572	35.433	40.432	45.449	50.389	55.174	59.744	64.058	68.073	71.796	73.542
1255	LDM	3	4	P	S	P	B	2	0.993	3.933	4.412	4.808	5.143	5.434	5.696	5.938	6.169	6.393	6.613	6.831	7.048	7.263	7.477	7.688	7.895	8.097	8.293	8.482	8.664	8.836	8.999	9.152	9.293	9.423	9.905	10.088	21.971	25.982	30.627	35.562	40.577	45.577	50.499	55.279	59.85	64.165	68.179	71.898	73.641
1256	LDM	3	4	P	S	P	B	2	0.995	3.931	4.41	4.808	5.144	5.436	5.699	5.942	6.173	6.396	6.615	6.832	7.047	7.261	7.472	7.68	7.885	8.084	8.278	8.464	8.643	8.813	8.973	9.124	9.263	9.391	9.866	10.045	21.666	25.791	30.328	35.125	40.063	45.027	49.92	54.667	59.208	63.502	67.506	71.225	72.972
1294	LDM	2	1	P	T	P	B	9	0.658	5.146	6.085	6.935	7.712	8.432	9.107	9.746	10.358	10.947	11.518	12.073	12.614	13.141	13.655	14.156	14.643	15.116	15.575	16.019	16.447	16.86	17.256	17.636	17.999	18.345	19.822	20.901	38.703	42.072	45.519	48.981	52.412	55.774	59.036	62.177	65.181	68.037	70.735	73.279	74.491
1295	LDM	2	1	P	T	P	B	9	0.674	5.243	6.199	7.067	7.861	8.596	9.284	9.937	10.56	11.16	11.74	12.303	12.851	13.384	13.904	14.41	14.902	15.379	15.842	16.289	16.721	17.137	17.536	17.919	18.285	18.634	20.126	21.222	38.953	42.27	45.665	49.074	52.452	55.763	58.976	62.071	65.031	67.847	70.508	73.018	74.215
1296	LDM	2	1	P	T	P	B	9	0.708	5.459	6.456	7.361	8.19	8.958	9.678	10.36	11.011	11.637	12.241	12.828	13.397	13.952	14.491	15.015	15.525	16.019	16.497	16.96	17.406	17.835	18.247	18.642	19.019	19.379	20.92	22.055	40.059	43.361	46.735	50.119	53.47	56.749	59.93	62.99	65.914	68.694	71.318	73.792	74.971
1297	LDM	2	1	P	T	P	B	9	0.704	5.426	6.417	7.316	8.139	8.901	9.616	10.292	10.938	11.559	12.158	12.74	13.305	13.855	14.39	14.911	15.416	15.907	16.382	16.841	17.284	17.71	18.12	18.512	18.888	19.245	20.777	21.906	39.69	42.997	46.383	49.784	53.155	56.46	59.668	62.758	65.715	68.527	71.184	73.691	74.886
1298	LDM	2	1	P	T	P	B	9	0.723	5.565	6.58	7.501	8.345	9.126	9.857	10.55	11.211	11.846	12.459	13.055	13.632	14.194	14.741	15.273	15.789	16.29	16.775	17.244	17.696	18.131	18.549	18.95	19.333	19.698	21.261	22.415	40.152	43.434	46.795	50.17	53.515	56.793	59.976	63.04	65.971	68.76	71.394	73.878	75.062
1299	LDM	2	1	P	T	P	B	9	0.734	5.651	6.681	7.615	8.471	9.264	10.007	10.71	11.381	12.026	12.649	13.253	13.838	14.408	14.962	15.501	16.023	16.529	17.019	17.493	17.949	18.388	18.809	19.212	19.597	19.964	21.534	22.688	40.515	43.786	47.131	50.487	53.811	57.066	60.224	63.264	66.17	68.933	71.543	74.004	75.177
1300	LDM	2	1	P	T	P	B	9	0.763	5.846	6.913	7.882	8.77	9.593	10.363	11.091	11.786	12.453	13.096	13.719	14.322	14.909	15.479	16.032	16.568	17.087	17.59	18.075	18.543	18.992	19.424	19.837	20.232	20.608	22.218	23.408	41.378	44.639	47.975	51.323	54.639	57.887	61.038	64.071	66.97	69.726	72.328	74.78	75.948
1301	LDM	2	1	P	T	P	B	9	0.783	5.986	7.079	8.072	8.983	9.827	10.617	11.364	12.076	12.76	13.418	14.056	14.673	15.273	15.855	16.419	16.966	17.496	18.008	18.502	18.978	19.436	19.875	20.295	20.697	21.079	22.717	23.927	42.015	45.269	48.593	51.927	55.226	58.455	61.585	64.595	67.471	70.202	72.779	75.206	76.362
1303	LDM	2	2	P	T	P	B	9	0.732	5.684	6.732	7.685	8.562	9.376	10.14	10.864	11.556	12.222	12.864	13.487	14.092	14.68	15.251	15.807	16.345	16.868	17.373	17.862	18.333	18.786	19.222	19.639	20.038	20.419	22.056	23.278	41.676	44.907	48.206	51.514	54.787	57.992	61.099	64.088	66.946	69.662	72.227	74.645	75.797
1304	LDM	2	2	P	T	P	B	9	0.774	5.968	7.069	8.072	8.993	9.849	10.653	11.414	12.14	12.837	13.51	14.161	14.792	15.405	16	16.577	17.137	17.679	18.203	18.71	19.198	19.667	20.118	20.55	20.963	21.358	23.055	24.327	42.998	46.214	49.494	52.776	56.02	59.19	62.26	65.209	68.023	70.695	73.213	75.583	76.711
1305	LDM	2	2	P	T	P	B	9	0.842	6.057	7.164	8.173	9.101	9.963	10.771	11.536	12.265	12.965	13.638	14.29	14.921	15.533	16.127	16.702	17.26	17.8	18.323	18.827	19.313	19.781	20.23	20.66	21.072	21.465	23.159	24.434	42.648	45.792	49.006	52.23	55.424	58.552	61.589	64.513	67.311	69.973	72.489	74.862	75.994
1306	LDM	2	2	P	T	P	B	9	0.87	6.231	7.369	8.407	9.362	10.248	11.079	11.866	12.616	13.335	14.028	14.698	15.346	15.975	16.585	17.177	17.75	18.304	18.841	19.359	19.857	20.338	20.799	21.24	21.663	22.067	23.807	25.116	43.497	46.652	49.874	53.104	56.3	59.428	62.461	65.378	68.166	70.814	73.314	75.668	76.79
1307	LDM	2	2	P	T	P	B	9	0.906	6.448	7.625	8.7	9.689	10.607	11.469	12.283	13.059	13.802	14.518	15.208	15.876	16.523	17.149	17.756	18.343	18.911	19.46	19.989	20.499	20.99	21.46	21.911	22.343	22.755	24.532	25.874	44.305	47.419	50.599	53.786	56.941	60.028	63.023	65.903	68.656	71.273	73.743	76.071	77.179
1308	LDM	2	2	P	T	P	B	9	0.896	6.392	7.555	8.616	9.593	10.499	11.35	12.155	12.922	13.658	14.365	15.05	15.711	16.353	16.974	17.576	18.159	18.723	19.268	19.793	20.299	20.785	21.252	21.699	22.127	22.534	24.291	25.611	43.721	46.83	50.008	53.197	56.355	59.449	62.45	65.34	68.103	70.731	73.214	75.555	76.67
1309	LDM	2	2	P	T	P	B	9	0.926	6.584	7.783	8.878	9.885	10.82	11.697	12.527	13.317	14.074	14.802	15.505	16.184	16.842	17.479	18.096	18.692	19.269	19.825	20.362	20.879	21.375	21.851	22.308	22.744	23.16	24.951	26.301	44.569	47.649	50.794	53.946	57.065	60.119	63.079	65.928	68.65	71.237	73.68	75.983	77.08
1310	LDM	2	2	P	T	P	B	9	0.928	6.591	7.792	8.888	9.895	10.829	11.704	12.531	13.318	14.071	14.795	15.494	16.169	16.822	17.455	18.068	18.661	19.234	19.788	20.322	20.837	21.331	21.806	22.261	22.697	23.113	24.907	26.264	43.98	46.999	50.094	53.207	56.297	59.332	62.283	65.131	67.86	70.461	72.924	75.251	76.361
1312	LDM	2	3	P	T	P	B	9	0.772	5.998	7.112	8.129	9.065	9.936	10.753	11.526	12.265	12.973	13.656	14.317	14.957	15.578	16.18	16.765	17.331	17.88	18.41	18.922	19.415	19.89	20.346	20.784	21.202	21.602	23.327	24.631	43.009	46.098	49.252	52.414	55.545	58.61	61.585	64.449	67.19	69.797	72.263	74.59	75.7
1313	LDM	2	3	P	T	P	B	9	0.862	6.258	7.408	8.458	9.424	10.322	11.166	11.964	12.726	13.457	14.162	14.843	15.503	16.143	16.763	17.365	17.948	18.512	19.058	19.584	20.091	20.58	21.048	21.498	21.928	22.339	24.112	25.456	44.35	47.457	50.623	53.79	56.918	59.976	62.938	65.784	68.502	71.084	73.519	75.814	76.907
1314	LDM	2	3	P	T	P	B	9	0.892	6.444	7.629	8.711	9.708	10.633	11.501	12.322	13.104	13.853	14.574	15.27	15.944	16.596	17.229	17.842	18.435	19.01	19.565	20.101	20.618	21.115	21.593	22.052	22.491	22.911	24.732	26.124	44.662	47.668	50.737	53.815	56.863	59.85	62.751	65.545	68.22	70.767	73.176	75.451	76.536
1316	LDM	2	4	P	T	P	B	9	0.705	5.516	6.537	7.467	8.322	9.117	9.863	10.57	11.246	11.896	12.523	13.132	13.722	14.296	14.854	15.396	15.922	16.432	16.926	17.403	17.863	18.305	18.73	19.138	19.527	19.899	21.497	22.689	40.85	44.079	47.38	50.692	53.972	57.186	60.305	63.309	66.183	68.917	71.501	73.94	75.103
1317	LDM	2	4	P	T	P	B	9	0.717	5.584	6.616	7.557	8.422	9.225	9.979	10.694	11.376	12.032	12.665	13.279	13.874	14.453	15.015	15.561	16.092	16.605	17.103	17.584	18.047	18.494	18.922	19.333	19.726	20.102	21.715	22.92	40.925	44.141	47.43	50.73	54.001	57.204	60.314	63.308	66.173	68.898	71.473	73.903	75.062
1318	LDM	2	4	P	T	P	B	9	0.732	5.684	6.736	7.695	8.576	9.394	10.161	10.887	11.581	12.246	12.888	13.51	14.112	14.698	15.266	15.818	16.353	16.872	17.374	17.859	18.327	18.778	19.21	19.625	20.022	20.401	22.033	23.255	41.029	44.209	47.465	50.737	53.983	57.166	60.258	63.239	66.092	68.809	71.378	73.804	74.962
1319	LDM	2	4	P	T	P	B	9	0.75	5.794	6.866	7.843	8.74	9.573	10.353	11.092	11.796	12.471	13.121	13.751	14.361	14.953	15.527	16.085	16.626	17.15	17.657	18.147	18.62	19.075	19.512	19.932	20.333	20.717	22.372	23.619	41.17	44.299	47.51	50.742	53.954	57.109	60.18	63.144	65.987	68.697	71.264	73.691	74.851
1320	LDM	2	4	P	T	P	B	9	0.774	5.966	7.07	8.077	9.003	9.863	10.67	11.433	12.16	12.857	13.529	14.178	14.807	15.416	16.008	16.581	17.136	17.674	18.194	18.696	19.18	19.645	20.092	20.521	20.931	21.323	23.011	24.282	41.818	44.898	48.054	51.229	54.38	57.475	60.484	63.389	66.173	68.828	71.342	73.72	74.856
1321	LDM	2	4	P	T	P	B	9	0.858	6.182	7.313	8.345	9.294	10.174	10.999	11.778	12.521	13.232	13.916	14.578	15.218	15.838	16.439	17.022	17.587	18.133	18.661	19.172	19.663	20.136	20.591	21.026	21.443	21.842	23.56	24.857	42.549	45.631	48.788	51.962	55.11	58.199	61.201	64.096	66.868	69.508	72.007	74.367	75.494
1322	LDM	2	4	P	T	P	B	9	0.865	6.227	7.366	8.405	9.36	10.246	11.076	11.861	12.608	13.324	14.013	14.678	15.322	15.946	16.551	17.137	17.705	18.254	18.785	19.297	19.791	20.266	20.722	21.159	21.577	21.977	23.698	24.994	42.607	45.671	48.811	51.967	55.1	58.174	61.164	64.047	66.809	69.442	71.934	74.289	75.413
1323	LDM	2	4	P	T	P	B	9	0.881	6.33	7.487	8.542	9.51	10.409	11.251	12.046	12.803	13.529	14.227	14.901	15.554	16.186	16.799	17.393	17.969	18.526	19.064	19.584	20.085	20.567	21.03	21.473	21.898	22.303	24.049	25.363	42.702	45.766	48.911	52.077	55.222	58.311	61.316	64.216	66.995	69.644	72.151	74.52	75.651
1325	LDM	2	1	NP	T	P	B	9	0.306	4.178	5.092	5.947	6.751	7.51	8.234	8.928	9.597	10.246	10.878	11.496	12.099	12.692	13.274	13.845	14.406	14.957	15.498	16.03	16.551	17.061	17.562	18.052	18.532	19.001	21.188	23.122	50.908	53.614	56.29	58.906	61.447	63.897	66.246	68.485	70.612	72.623	74.517	76.298	77.147
1326	LDM	2	1	NP	T	P	B	9	0.335	4.587	5.59	6.527	7.407	8.236	9.026	9.781	10.51	11.215	11.902	12.573	13.229	13.873	14.506	15.127	15.737	16.337	16.926	17.506	18.074	18.632	19.179	19.714	20.238	20.752	23.146	25.261	53.184	55.825	58.438	60.996	63.481	65.877	68.173	70.361	72.437	74.398	76.241	77.971	78.794
1327	LDM	2	1	NP	T	P	B	9	0.346	4.731	5.764	6.728	7.632	8.483	9.293	10.067	10.813	11.536	12.238	12.925	13.596	14.255	14.902	15.537	16.161	16.775	17.378	17.971	18.553	19.123	19.683	20.231	20.768	21.293	23.744	25.906	52.827	55.309	57.768	60.18	62.526	64.792	66.968	69.044	71.017	72.884	74.641	76.294	77.081
1328	LDM	2	1	NP	T	P	B	9	0.375	5.122	6.238	7.279	8.254	9.172	10.045	10.88	11.685	12.463	13.221	13.961	14.684	15.394	16.091	16.776	17.449	18.109	18.758	19.397	20.022	20.636	21.238	21.827	22.403	22.968	25.595	27.907	55.652	58.182	60.691	63.154	65.552	67.871	70.098	72.225	74.248	76.164	77.968	79.666	80.474
1329	LDM	2	1	NP	T	P	B	9	0.39	5.321	6.476	7.553	8.561	9.51	10.412	11.274	12.105	12.91	13.693	14.457	15.205	15.94	16.66	17.368	18.063	18.747	19.417	20.077	20.723	21.357	21.978	22.585	23.18	23.761	26.463	28.833	56.632	59.163	61.676	64.141	66.542	68.862	71.089	73.216	75.238	77.151	78.951	80.644	81.449
1330	LDM	2	1	NP	T	P	B	9	0.403	5.501	6.694	7.804	8.842	9.819	10.747	11.634	12.489	13.317	14.123	14.91	15.68	16.435	17.177	17.906	18.622	19.325	20.016	20.695	21.36	22.012	22.65	23.275	23.886	24.483	27.256	29.679	57.421	59.929	62.417	64.857	67.233	69.527	71.729	73.829	75.824	77.71	79.484	81.151	81.944
1331	LDM	2	1	NP	T	P	B	9	0.473	5.676	6.893	8.025	9.083	10.079	11.025	11.928	12.797	13.638	14.456	15.254	16.034	16.8	17.551	18.288	19.012	19.723	20.421	21.106	21.778	22.436	23.081	23.712	24.328	24.931	27.728	30.171	57.39	59.829	62.255	64.64	66.968	69.223	71.391	73.466	75.441	77.314	79.079	80.741	81.534
1332	LDM	2	1	NP	T	P	B	9	0.471	5.647	6.856	7.98	9.032	10.021	10.959	11.856	12.719	13.554	14.365	15.157	15.931	16.69	17.435	18.166	18.883	19.588	20.279	20.958	21.623	22.274	22.912	23.535	24.145	24.74	27.501	29.908	56.338	58.713	61.077	63.403	65.674	67.874	69.991	72.016	73.944	75.771	77.494	79.116	79.889
1334	LDM	2	2	NP	T	P	B	9	0.458	5.358	6.532	7.634	8.672	9.653	10.586	11.477	12.332	13.158	13.956	14.733	15.489	16.227	16.949	17.656	18.348	19.026	19.691	20.344	20.985	21.613	22.229	22.833	23.426	24.008	26.743	29.21	60.298	62.655	64.947	67.159	69.285	71.318	73.253	75.09	76.826	78.464	80.002	81.447	82.135
1335	LDM	2	2	NP	T	P	B	9	0.499	5.872	7.157	8.363	9.496	10.566	11.581	12.55	13.481	14.377	15.245	16.089	16.91	17.713	18.498	19.266	20.019	20.758	21.483	22.195	22.893	23.578	24.251	24.911	25.558	26.194	29.184	31.879	63.427	65.678	67.864	69.973	71.998	73.933	75.775	77.522	79.173	80.731	82.192	83.565	84.219
1336	LDM	2	2	NP	T	P	B	9	0.524	6.169	7.515	8.777	9.961	11.078	12.138	13.149	14.121	15.057	15.964	16.847	17.706	18.546	19.368	20.173	20.962	21.736	22.495	23.242	23.974	24.691	25.396	26.087	26.764	27.429	30.548	33.344	64.377	66.57	68.703	70.764	72.746	74.641	76.446	78.158	79.777	81.303	82.735	84.079	84.719
1337	LDM	2	2	NP	T	P	B	9	0.549	6.467	7.875	9.193	10.43	11.595	12.701	13.755	14.767	15.743	16.688	17.606	18.501	19.376	20.232	21.071	21.893	22.7	23.491	24.269	25.032	25.78	26.515	27.234	27.941	28.633	31.882	34.788	65.487	67.593	69.645	71.632	73.545	75.379	77.128	78.791	80.365	81.852	83.25	84.564	85.19
1338	LDM	2	2	NP	T	P	B	9	0.562	6.618	8.057	9.402	10.664	11.852	12.978	14.051	15.081	16.074	17.034	17.968	18.878	19.767	20.637	21.489	22.325	23.144	23.948	24.738	25.513	26.273	27.018	27.749	28.466	29.168	32.461	35.401	65.64	67.711	69.735	71.7	73.598	75.421	77.166	78.827	80.403	81.893	83.297	84.618	85.247
1339	LDM	2	2	NP	T	P	B	9	0.585	6.89	8.381	9.775	11.081	12.31	13.476	14.588	15.655	16.683	17.68	18.649	19.593	20.517	21.42	22.305	23.173	24.024	24.859	25.679	26.482	27.27	28.043	28.8	29.542	30.268	33.666	36.687	66.797	68.825	70.805	72.726	74.581	76.36	78.061	79.679	81.213	82.662	84.025	85.306	85.917
1340	LDM	2	2	NP	T	P	B	9	0.607	7.128	8.669	10.109	11.457	12.726	13.929	15.076	16.176	17.237	18.264	19.264	20.237	21.189	22.12	23.032	23.926	24.803	25.663	26.508	27.335	28.147	28.943	29.722	30.485	31.233	34.728	37.83	67.927	69.921	71.87	73.763	75.591	77.347	79.025	80.622	82.136	83.566	84.91	86.173	86.774
1341	LDM	2	2	NP	T	P	B	9	0.615	7.231	8.791	10.247	11.61	12.892	14.107	15.265	16.375	17.446	18.483	19.492	20.475	21.436	22.376	23.297	24.2	25.085	25.953	26.806	27.641	28.46	29.263	30.049	30.818	31.571	35.089	38.202	67.912	69.879	71.803	73.674	75.481	77.219	78.881	80.463	81.964	83.383	84.718	85.973	86.571
1343	LDM	2	3	NP	T	P	B	9	0.321	4.35	5.301	6.192	7.029	7.821	8.574	9.297	9.993	10.668	11.324	11.965	12.592	13.207	13.81	14.402	14.983	15.553	16.113	16.664	17.203	17.732	18.251	18.758	19.256	19.742	22.013	24.028	53.095	55.87	58.606	61.276	63.864	66.354	68.737	71.005	73.154	75.183	77.089	78.878	79.729
1344	LDM	2	3	NP	T	P	B	9	0.351	4.758	5.8	6.775	7.69	8.554	9.376	10.163	10.921	11.654	12.367	13.063	13.743	14.41	15.063	15.705	16.335	16.954	17.562	18.159	18.745	19.319	19.883	20.435	20.976	21.505	23.98	26.176	54.925	57.531	60.102	62.614	65.049	67.394	69.638	71.776	73.802	75.716	77.513	79.201	80.004
1345	LDM	2	3	NP	T	P	B	9	0.38	5.15	6.279	7.334	8.324	9.257	10.144	10.992	11.807	12.595	13.36	14.107	14.835	15.549	16.249	16.935	17.61	18.271	18.921	19.56	20.186	20.801	21.404	21.994	22.573	23.139	25.788	28.139	57.21	59.76	62.279	64.74	67.13	69.434	71.642	73.747	75.744	77.631	79.406	81.073	81.867
1346	LDM	2	3	NP	T	P	B	9	0.396	5.357	6.528	7.623	8.648	9.615	10.533	11.41	12.253	13.068	13.859	14.631	15.384	16.122	16.845	17.554	18.25	18.934	19.605	20.264	20.911	21.545	22.167	22.776	23.373	23.956	26.683	29.097	58.145	60.681	63.187	65.639	68.02	70.317	72.519	74.618	76.61	78.494	80.265	81.929	82.721
1347	LDM	2	3	NP	T	P	B	9	0.471	5.605	6.815	7.944	9.001	9.997	10.941	11.843	12.71	13.548	14.36	15.152	15.925	16.683	17.425	18.153	18.867	19.569	20.257	20.933	21.596	22.246	22.884	23.508	24.12	24.718	27.51	29.978	58.59	61.037	63.457	65.827	68.131	70.355	72.489	74.527	76.464	78.297	80.023	81.648	82.422
1348	LDM	2	3	NP	T	P	B	9	0.478	5.686	6.911	8.053	9.121	10.127	11.082	11.993	12.869	13.715	14.536	15.337	16.118	16.884	17.634	18.369	19.092	19.8	20.496	21.179	21.849	22.505	23.148	23.778	24.394	24.997	27.806	30.281	58.589	61.034	63.453	65.824	68.13	70.356	72.492	74.531	76.468	78.3	80.023	81.644	82.416
1349	LDM	2	3	NP	T	P	B	9	0.503	5.953	7.233	8.427	9.543	10.593	11.589	12.539	13.452	14.334	15.189	16.023	16.836	17.633	18.414	19.179	19.93	20.667	21.39	22.1	22.796	23.477	24.146	24.799	25.439	26.064	28.976	31.537	59.849	62.251	64.63	66.963	69.233	71.426	73.533	75.544	77.456	79.266	80.969	82.572	83.335
1350	LDM	2	3	NP	T	P	B	9	0.512	6.056	7.357	8.569	9.702	10.767	11.777	12.739	13.664	14.556	15.422	16.265	17.088	17.894	18.683	19.458	20.217	20.963	21.694	22.413	23.117	23.807	24.483	25.145	25.793	26.426	29.374	31.964	59.942	62.301	64.641	66.939	69.178	71.344	73.427	75.418	77.312	79.107	80.799	82.392	83.151
1352	LDM	2	4	NP	T	P	B	9	0.378	5.062	6.181	7.233	8.224	9.162	10.055	10.909	11.73	12.523	13.292	14.04	14.768	15.479	16.175	16.856	17.522	18.176	18.816	19.444	20.06	20.664	21.256	21.835	22.404	22.961	25.578	27.932	59.211	61.697	64.114	66.449	68.691	70.834	72.871	74.801	76.622	78.336	79.942	81.447	82.162
1353	LDM	2	4	NP	T	P	B	9	0.468	5.533	6.741	7.875	8.941	9.948	10.905	11.82	12.7	13.548	14.371	15.171	15.95	16.713	17.458	18.188	18.904	19.606	20.294	20.97	21.633	22.284	22.922	23.547	24.16	24.762	27.588	30.129	61.027	63.335	65.58	67.748	69.832	71.824	73.719	75.516	77.214	78.813	80.313	81.72	82.389
1354	LDM	2	4	NP	T	P	B	9	0.507	5.982	7.285	8.506	9.653	10.735	11.763	12.744	13.687	14.597	15.478	16.336	17.172	17.989	18.789	19.572	20.34	21.093	21.832	22.558	23.27	23.968	24.654	25.325	25.984	26.63	29.663	32.383	63.774	66.06	68.286	70.438	72.508	74.488	76.374	78.162	79.852	81.445	82.937	84.337	85.002
1355	LDM	2	4	NP	T	P	B	9	0.525	6.203	7.553	8.817	10.004	11.124	12.188	13.203	14.177	15.117	16.027	16.912	17.774	18.617	19.441	20.248	21.038	21.814	22.574	23.321	24.053	24.77	25.475	26.165	26.841	27.504	30.615	33.401	64.362	66.55	68.681	70.744	72.731	74.635	76.451	78.176	79.809	81.351	82.798	84.159	84.806
1356	LDM	2	4	NP	T	P	B	9	0.548	6.444	7.845	9.155	10.385	11.545	12.646	13.696	14.704	15.676	16.617	17.532	18.423	19.294	20.146	20.98	21.797	22.598	23.383	24.155	24.911	25.652	26.38	27.092	27.791	28.475	31.684	34.553	65.358	67.494	69.577	71.594	73.538	75.401	77.18	78.87	80.471	81.983	83.403	84.738	85.373
1357	LDM	2	4	NP	T	P	B	9	0.557	6.564	7.986	9.316	10.563	11.737	12.852	13.914	14.935	15.919	16.871	17.798	18.701	19.583	20.446	21.292	22.12	22.932	23.728	24.511	25.277	26.028	26.765	27.486	28.193	28.885	32.126	35.011	65.136	67.243	69.303	71.303	73.235	75.09	76.863	78.551	80.152	81.664	83.087	84.425	85.062
1358	LDM	2	4	NP	T	P	B	9	0.583	6.841	8.322	9.706	11.004	12.227	13.386	14.492	15.553	16.576	17.567	18.53	19.467	20.383	21.279	22.156	23.016	23.858	24.684	25.494	26.288	27.066	27.829	28.576	29.307	30.023	33.371	36.347	66.539	68.599	70.611	72.563	74.448	76.256	77.984	79.627	81.184	82.654	84.035	85.333	85.951
1359	LDM	2	4	NP	T	P	B	9	0.593	6.957	8.461	9.866	11.182	12.421	13.595	14.714	15.788	16.823	17.824	18.797	19.745	20.671	21.576	22.462	23.33	24.181	25.015	25.834	26.636	27.422	28.193	28.947	29.685	30.409	33.788	36.789	66.641	68.654	70.623	72.535	74.384	76.162	77.863	79.483	81.02	82.474	83.843	85.131	85.744
1361	LDM	15	1	P	T	C	I	5.1	3.824	11.895	13.541	15.047	16.428	17.697	18.871	19.961	20.98	21.94	22.851	23.723	24.562	25.376	26.171	26.95	27.719	28.48	29.236	29.991	30.743	31.495	32.25	33.004	33.761	34.521	38.335	42.141	81.841	82.831	83.693	84.46	85.154	85.791	86.385	86.946	87.48	87.992	88.487	88.966	89.2
1362	LDM	15	1	P	T	C	I	5.1	3.822	11.9	13.543	15.046	16.423	17.689	18.859	19.946	20.962	21.919	22.827	23.695	24.53	25.34	26.13	26.904	27.668	28.423	29.172	29.919	30.664	31.407	32.152	32.897	33.644	34.392	38.146	41.884	81.009	81.985	82.831	83.578	84.249	84.86	85.425	85.955	86.455	86.933	87.392	87.835	88.052
1363	LDM	15	1	P	T	C	I	5.1	3.905	12.155	13.835	15.372	16.78	18.074	19.268	20.377	21.412	22.387	23.309	24.19	25.037	25.857	26.656	27.438	28.209	28.97	29.725	30.478	31.228	31.977	32.727	33.477	34.229	34.982	38.763	42.532	81.704	82.659	83.493	84.237	84.914	85.542	86.132	86.693	87.233	87.755	88.264	88.76	89.004
1364	LDM	15	1	P	T	C	I	5.1	3.891	12.127	13.802	15.334	16.738	18.027	19.217	20.321	21.353	22.322	23.24	24.117	24.958	25.773	26.566	27.342	28.105	28.859	29.606	30.351	31.092	31.831	32.571	33.311	34.051	34.794	38.513	42.216	80.558	81.458	82.236	82.926	83.549	84.124	84.664	85.179	85.674	86.156	86.629	87.093	87.323
1365	LDM	15	1	P	T	C	I	5.1	3.94	12.277	13.972	15.522	16.942	18.246	19.449	20.565	21.607	22.585	23.511	24.394	25.24	26.059	26.855	27.634	28.399	29.153	29.9	30.644	31.384	32.121	32.859	33.595	34.332	35.071	38.767	42.443	80.9	81.854	82.685	83.427	84.101	84.723	85.308	85.863	86.397	86.913	87.417	87.908	88.15
1366	LDM	15	1	P	T	C	I	5.1	4.055	12.632	14.376	15.971	17.432	18.773	20.011	21.159	22.229	23.234	24.184	25.089	25.956	26.794	27.608	28.403	29.184	29.953	30.714	31.471	32.224	32.973	33.723	34.472	35.221	35.971	39.723	43.452	82.406	83.368	84.206	84.952	85.628	86.251	86.834	87.385	87.913	88.421	88.913	89.392	89.626
1367	LDM	15	1	P	T	C	I	5.1	4.048	12.589	14.327	15.917	17.374	18.711	19.944	21.087	22.152	23.151	24.095	24.993	25.853	26.683	27.489	28.276	29.048	29.808	30.56	31.309	32.052	32.794	33.535	34.275	35.016	35.758	39.474	43.175	81.883	82.802	83.595	84.296	84.927	85.507	86.048	86.561	87.052	87.526	87.989	88.441	88.664
1368	LDM	15	1	P	T	C	I	5.1	4.162	12.96	14.746	16.379	17.873	19.245	20.509	21.68	22.772	23.796	24.764	25.685	26.567	27.42	28.247	29.054	29.847	30.628	31.4	32.168	32.931	33.691	34.451	35.209	35.967	36.726	40.522	44.291	83.86	84.855	85.717	86.479	87.163	87.785	88.358	88.892	89.395	89.871	90.325	90.759	90.97
1370	LDM	15	2	P	T	C	I	5.1	4.279	13.436	15.292	16.99	18.548	19.982	21.308	22.543	23.699	24.789	25.823	26.812	27.762	28.683	29.578	30.454	31.315	32.163	33.002	33.834	34.661	35.483	36.302	37.118	37.932	38.745	42.769	46.701	84.778	85.636	86.369	87.008	87.576	88.087	88.556	88.992	89.402	89.79	90.163	90.521	90.696
1371	LDM	15	2	P	T	C	I	5.1	4.379	13.731	15.627	17.364	18.958	20.427	21.787	23.053	24.238	25.354	26.413	27.424	28.394	29.332	30.242	31.131	32.003	32.861	33.706	34.545	35.377	36.202	37.023	37.84	38.655	39.467	43.479	47.391	85.509	86.388	87.142	87.802	88.391	88.925	89.416	89.874	90.307	90.719	91.115	91.497	91.684
1372	LDM	15	2	P	T	C	I	5.1	4.513	14.139	16.091	17.879	19.52	21.031	22.43	23.731	24.948	26.093	27.177	28.212	29.204	30.162	31.091	31.998	32.886	33.759	34.62	35.473	36.318	37.156	37.991	38.821	39.647	40.472	44.545	48.516	87.095	87.975	88.729	89.388	89.974	90.503	90.989	91.441	91.865	92.268	92.652	93.021	93.2
1373	LDM	15	2	P	T	C	I	5.1	4.575	14.328	16.306	18.117	19.781	21.313	22.731	24.05	25.283	26.443	27.54	28.587	29.589	30.557	31.494	32.408	33.302	34.18	35.044	35.901	36.748	37.588	38.424	39.254	40.081	40.905	44.97	48.926	87.321	88.207	88.965	89.626	90.212	90.738	91.219	91.663	92.077	92.468	92.839	93.193	93.364
1374	LDM	15	2	P	T	C	I	5.1	4.664	14.611	16.622	18.464	20.155	21.713	23.155	24.496	25.75	26.93	28.047	29.111	30.131	31.115	32.068	32.996	33.904	34.796	35.673	36.542	37.401	38.252	39.098	39.938	40.774	41.607	45.711	49.7	88.489	89.392	90.164	90.837	91.433	91.967	92.454	92.901	93.317	93.707	94.075	94.424	94.592
1375	LDM	15	2	P	T	C	I	5.1	4.645	14.556	16.557	18.39	20.071	21.62	23.053	24.386	25.632	26.804	27.913	28.97	29.982	30.958	31.903	32.823	33.723	34.605	35.474	36.332	37.181	38.022	38.858	39.688	40.514	41.336	45.385	49.321	87.816	88.68	89.408	90.034	90.58	91.064	91.5	91.898	92.266	92.611	92.936	93.246	93.396
1376	LDM	15	2	P	T	C	I	5.1	4.625	14.502	16.497	18.322	19.995	21.535	22.958	24.281	25.517	26.678	27.777	28.822	29.823	30.788	31.722	32.632	33.52	34.392	35.249	36.098	36.936	37.767	38.592	39.412	40.227	41.039	45.038	48.925	87.019	87.909	88.673	89.343	89.939	90.477	90.972	91.431	91.861	92.268	92.656	93.027	93.207
1377	LDM	15	2	P	T	C	I	5.1	4.69	14.706	16.729	18.58	20.278	21.839	23.283	24.623	25.875	27.051	28.162	29.219	30.23	31.204	32.146	33.062	33.957	34.834	35.697	36.55	37.392	38.227	39.056	39.878	40.697	41.512	45.524	49.425	87.473	88.3	88.997	89.597	90.123	90.592	91.019	91.413	91.782	92.132	92.466	92.789	92.947
1379	LDM	15	3	P	T	C	I	5.1	3.719	11.584	13.215	14.714	16.095	17.37	18.553	19.654	20.688	21.663	22.591	23.481	24.338	25.172	25.987	26.787	27.577	28.36	29.137	29.914	30.689	31.464	32.241	33.017	33.796	34.578	38.496	42.392	82.525	83.543	84.433	85.225	85.943	86.601	87.214	87.79	88.337	88.859	89.361	89.845	90.081
1380	LDM	15	3	P	T	C	I	5.1	3.848	11.989	13.673	15.223	16.65	17.967	19.188	20.325	21.391	22.397	23.354	24.269	25.151	26.008	26.844	27.665	28.474	29.274	30.068	30.861	31.651	32.44	33.23	34.02	34.811	35.604	39.573	43.51	83.543	84.533	85.397	86.165	86.86	87.497	88.089	88.646	89.173	89.676	90.16	90.625	90.851
1381	LDM	15	3	P	T	C	I	5.1	3.908	12.173	13.884	15.457	16.906	18.244	19.484	20.639	21.721	22.741	23.711	24.638	25.53	26.396	27.24	28.067	28.882	29.687	30.486	31.282	32.074	32.865	33.656	34.446	35.238	36.03	39.992	43.916	83.96	84.97	85.853	86.638	87.348	87.999	88.603	89.169	89.705	90.214	90.702	91.17	91.398
1382	LDM	15	3	P	T	C	I	5.1	3.857	12.005	13.691	15.244	16.673	17.994	19.217	20.356	21.423	22.428	23.381	24.292	25.168	26.017	26.843	27.652	28.448	29.234	30.013	30.789	31.561	32.331	33.102	33.871	34.641	35.413	39.272	43.102	82.555	83.536	84.388	85.143	85.823	86.444	87.02	87.561	88.074	88.563	89.034	89.488	89.71
1383	LDM	15	3	P	T	C	I	5.1	4.05	12.608	14.377	16.004	17.503	18.886	20.167	21.358	22.474	23.525	24.521	25.472	26.385	27.27	28.131	28.973	29.802	30.619	31.428	32.234	33.036	33.835	34.635	35.432	36.231	37.031	41.028	44.991	85.956	86.979	87.864	88.642	89.337	89.965	90.539	91.07	91.565	92.031	92.47	92.888	93.089
1384	LDM	15	3	P	T	C	I	5.1	4.015	12.515	14.27	15.883	17.368	18.736	20.003	21.181	22.284	23.321	24.304	25.243	26.145	27.018	27.867	28.698	29.515	30.321	31.119	31.914	32.705	33.493	34.281	35.068	35.856	36.645	40.586	44.495	84.91	85.913	86.781	87.545	88.228	88.847	89.415	89.942	90.436	90.902	91.345	91.767	91.971
1385	LDM	15	3	P	T	C	I	5.1	4.008	12.483	14.23	15.837	17.315	18.678	19.94	21.114	22.213	23.247	24.227	25.162	26.06	26.929	27.774	28.6	29.412	30.213	31.006	31.794	32.578	33.358	34.139	34.918	35.697	36.476	40.368	44.222	84.11	85.105	85.968	86.73	87.414	88.037	88.612	89.149	89.655	90.135	90.594	91.035	91.249
1386	LDM	15	3	P	T	C	I	5.1	3.995	12.446	14.188	15.787	17.258	18.613	19.867	21.033	22.123	23.148	24.119	25.046	25.936	26.797	27.634	28.453	29.258	30.051	30.836	31.618	32.394	33.168	33.942	34.714	35.486	36.259	40.117	43.937	83.378	84.358	85.207	85.958	86.633	87.249	87.819	88.352	88.856	89.337	89.798	90.242	90.459
1388	LDM	15	4	P	T	C	I	5.1	4.649	14.569	16.578	18.413	20.096	21.646	23.081	24.417	25.67	26.853	27.977	29.054	30.09	31.095	32.074	33.032	33.973	34.902	35.819	36.73	37.635	38.533	39.429	40.319	41.207	42.092	46.464	50.712	89.641	90.331	90.893	91.361	91.758	92.103	92.41	92.69	92.95	93.196	93.432	93.661	93.773
1389	LDM	15	4	P	T	C	I	5.1	4.849	15.185	17.273	19.182	20.932	22.543	24.036	25.425	26.728	27.958	29.126	30.244	31.32	32.363	33.377	34.369	35.343	36.302	37.25	38.19	39.121	40.046	40.967	41.882	42.793	43.702	48.175	52.51	91.862	92.551	93.109	93.571	93.962	94.298	94.594	94.86	95.104	95.331	95.546	95.751	95.851
1390	LDM	15	4	P	T	C	I	5.1	4.906	15.374	17.487	19.419	21.19	22.821	24.331	25.736	27.054	28.296	29.476	30.605	31.689	32.739	33.759	34.756	35.734	36.695	37.644	38.584	39.515	40.438	41.356	42.268	43.175	44.078	48.518	52.808	91.454	92.146	92.712	93.187	93.594	93.949	94.266	94.555	94.822	95.073	95.312	95.541	95.652
1391	LDM	15	4	P	T	C	I	5.1	4.968	15.57	17.71	19.665	21.458	23.108	24.636	26.058	27.389	28.644	29.835	30.972	32.064	33.12	34.146	35.146	36.127	37.09	38.04	38.98	39.91	40.832	41.748	42.658	43.562	44.463	48.884	53.155	92.136	92.859	93.45	93.944	94.362	94.724	95.041	95.325	95.583	95.821	96.044	96.254	96.355
1392	LDM	15	4	P	T	C	I	5.1	4.995	15.641	17.792	19.757	21.558	23.214	24.745	26.168	27.499	28.752	29.938	31.071	32.156	33.205	34.223	35.216	36.187	37.142	38.083	39.015	39.937	40.851	41.76	42.662	43.56	44.453	48.85	53.107	91.973	92.665	93.229	93.697	94.094	94.436	94.739	95.012	95.263	95.496	95.717	95.928	96.03
1393	LDM	15	4	P	T	C	I	5.1	5.115	16.023	18.225	20.236	22.078	23.77	25.334	26.786	28.143	29.42	30.629	31.781	32.886	33.954	34.989	35.998	36.986	37.957	38.913	39.859	40.796	41.724	42.646	43.562	44.473	45.379	49.834	54.14	92.873	93.528	94.054	94.486	94.847	95.155	95.424	95.665	95.884	96.087	96.278	96.461	96.549
1394	LDM	15	4	P	T	C	I	5.1	5.144	16.127	18.341	20.362	22.212	23.912	25.482	26.941	28.304	29.586	30.799	31.956	33.065	34.135	35.173	36.183	37.173	38.144	39.1	40.046	40.981	41.908	42.828	43.741	44.649	45.553	49.987	54.268	93.174	93.874	94.442	94.912	95.307	95.644	95.938	96.198	96.433	96.647	96.845	97.031	97.12
1395	LDM	15	4	P	T	C	I	5.1	5.175	16.235	18.465	20.501	22.364	24.076	25.657	27.124	28.495	29.783	31.001	32.162	33.273	34.345	35.383	36.393	37.381	38.351	39.304	40.247	41.178	42.1	43.016	43.923	44.826	45.723	50.123	54.365	92.725	93.4	93.945	94.394	94.771	95.092	95.372	95.62	95.845	96.052	96.245	96.428	96.517
1397	LDM	15	1	NP	T	C	I	5.1	1.323	10.42	12.696	14.845	16.861	18.746	20.506	22.151	23.691	25.135	26.492	27.773	28.985	30.135	31.23	32.275	33.277	34.239	35.166	36.061	36.927	37.768	38.585	39.38	40.155	40.912	44.466	47.703	78.678	79.657	80.534	81.329	82.058	82.733	83.364	83.958	84.52	85.057	85.57	86.064	86.304
1398	LDM	15	1	NP	T	C	I	5.1	1.375	10.808	13.132	15.317	17.356	19.255	21.023	22.671	24.209	25.648	26.998	28.271	29.472	30.612	31.695	32.73	33.72	34.671	35.586	36.47	37.325	38.155	38.961	39.746	40.511	41.258	44.765	47.96	78.89	79.906	80.823	81.659	82.429	83.146	83.818	84.452	85.054	85.628	86.178	86.706	86.963
1399	LDM	15	1	NP	T	C	I	5.1	1.459	11.388	13.804	16.066	18.172	20.129	21.947	23.637	25.213	26.686	28.067	29.366	30.592	31.754	32.859	33.912	34.92	35.888	36.819	37.719	38.589	39.432	40.252	41.05	41.828	42.588	46.152	49.4	80.866	81.891	82.813	83.651	84.422	85.136	85.804	86.433	87.028	87.593	88.134	88.651	88.902
1400	LDM	15	1	NP	T	C	I	5.1	1.466	11.362	13.745	15.969	18.033	19.946	21.721	23.369	24.903	26.335	27.678	28.94	30.131	31.26	32.333	33.357	34.337	35.277	36.183	37.058	37.905	38.727	39.526	40.303	41.062	41.804	45.287	48.468	79.352	80.365	81.277	82.107	82.872	83.582	84.246	84.872	85.465	86.029	86.568	87.085	87.336
1401	LDM	15	1	NP	T	C	I	5.1	1.544	11.855	14.316	16.608	18.731	20.696	22.516	24.204	25.774	27.238	28.61	29.899	31.116	32.268	33.363	34.408	35.409	36.369	37.294	38.189	39.054	39.894	40.712	41.507	42.284	43.044	46.616	49.882	81.461	82.469	83.373	84.195	84.949	85.648	86.301	86.915	87.496	88.048	88.574	89.078	89.322
1402	LDM	15	1	NP	T	C	I	5.1	1.595	12.155	14.651	16.97	19.115	21.097	22.931	24.632	26.214	27.689	29.071	30.37	31.596	32.757	33.861	34.915	35.923	36.892	37.824	38.726	39.598	40.445	41.268	42.07	42.852	43.617	47.21	50.493	82.508	83.537	84.456	85.285	86.04	86.734	87.377	87.977	88.54	89.07	89.572	90.049	90.279
1403	LDM	15	1	NP	T	C	I	5.1	1.56	11.825	14.238	16.475	18.541	20.448	22.21	23.843	25.36	26.774	28.098	29.342	30.515	31.627	32.684	33.692	34.658	35.585	36.479	37.342	38.179	38.991	39.781	40.55	41.301	42.036	45.492	48.655	79.321	80.315	81.21	82.026	82.778	83.478	84.133	84.751	85.337	85.895	86.428	86.94	87.188
1404	LDM	15	1	NP	T	C	I	5.1	1.6	12.023	14.459	16.714	18.794	20.712	22.483	24.121	25.643	27.06	28.387	29.632	30.807	31.919	32.976	33.985	34.95	35.877	36.771	37.634	38.47	39.282	40.071	40.841	41.592	42.327	45.787	48.957	79.961	80.939	81.815	82.61	83.341	84.019	84.656	85.258	85.832	86.382	86.911	87.422	87.671
1406	LDM	15	2	NP	T	C	I	5.1	1.309	10.352	12.626	14.778	16.8	18.693	20.465	22.122	23.675	25.134	26.506	27.801	29.026	30.189	31.297	32.354	33.366	34.339	35.274	36.178	37.051	37.898	38.72	39.52	40.299	41.059	44.617	47.845	78.612	79.59	80.463	81.252	81.973	82.638	83.257	83.839	84.389	84.912	85.413	85.894	86.128
1407	LDM	15	2	NP	T	C	I	5.1	1.432	11.274	13.707	15.996	18.138	20.136	22	23.739	25.365	26.888	28.319	29.668	30.942	32.15	33.3	34.396	35.445	36.452	37.421	38.356	39.26	40.135	40.986	41.813	42.619	43.405	47.086	50.43	82.325	83.29	84.141	84.903	85.59	86.217	86.795	87.332	87.835	88.309	88.758	89.187	89.394
1408	LDM	15	2	NP	T	C	I	5.1	1.442	11.348	13.762	16.023	18.129	20.087	21.908	23.603	25.185	26.664	28.052	29.359	30.593	31.763	32.876	33.937	34.953	35.928	36.866	37.771	38.647	39.495	40.32	41.122	41.903	42.666	46.238	49.485	80.548	81.513	82.371	83.146	83.854	84.507	85.116	85.69	86.234	86.753	87.252	87.732	87.967
1409	LDM	15	2	NP	T	C	I	5.1	1.529	11.926	14.431	16.771	18.945	20.962	22.836	24.577	26.201	27.718	29.141	30.48	31.744	32.942	34.08	35.167	36.206	37.203	38.163	39.089	39.984	40.852	41.694	42.514	43.312	44.092	47.74	51.054	82.939	83.934	84.816	85.609	86.327	86.985	87.592	88.157	88.687	89.187	89.661	90.112	90.329
1410	LDM	15	2	NP	T	C	I	5.1	1.56	12.059	14.566	16.901	19.067	21.074	22.934	24.661	26.27	27.772	29.179	30.503	31.751	32.934	34.057	35.129	36.153	37.137	38.082	38.995	39.877	40.732	41.563	42.371	43.158	43.927	47.53	50.811	82.61	83.546	84.364	85.087	85.735	86.322	86.859	87.357	87.822	88.261	88.678	89.076	89.27
1411	LDM	15	2	NP	T	C	I	5.1	1.582	12.125	14.625	16.951	19.103	21.094	22.936	24.645	26.234	27.716	29.103	30.406	31.635	32.798	33.903	34.956	35.963	36.928	37.858	38.755	39.622	40.463	41.28	42.075	42.85	43.607	47.162	50.407	81.712	82.609	83.391	84.083	84.704	85.269	85.788	86.272	86.727	87.159	87.573	87.972	88.166
1412	LDM	15	2	NP	T	C	I	5.1	1.631	12.415	14.952	17.306	19.482	21.493	23.353	25.077	26.681	28.176	29.576	30.892	32.133	33.308	34.424	35.488	36.506	37.483	38.423	39.331	40.209	41.06	41.887	42.691	43.476	44.242	47.838	51.117	82.522	83.443	84.252	84.974	85.626	86.222	86.772	87.286	87.77	88.229	88.668	89.09	89.294
1413	LDM	15	2	NP	T	C	I	5.1	1.665	12.553	15.1	17.462	19.643	21.656	23.518	25.243	26.846	28.341	29.741	31.055	32.295	33.468	34.583	35.645	36.662	37.637	38.575	39.48	40.356	41.204	42.029	42.832	43.614	44.378	47.964	51.236	82.959	83.888	84.7	85.42	86.067	86.655	87.195	87.697	88.167	88.612	89.036	89.442	89.639
1415	LDM	15	3	NP	T	C	I	5.1	1.432	11.428	13.94	16.317	18.55	20.642	22.601	24.434	26.152	27.765	29.284	30.718	32.075	33.363	34.588	35.758	36.878	37.952	38.985	39.981	40.943	41.875	42.778	43.654	44.507	45.338	49.204	52.675	84.074	85.021	85.862	86.617	87.302	87.928	88.505	89.042	89.544	90.016	90.463	90.886	91.09
1416	LDM	15	3	NP	T	C	I	5.1	1.489	11.859	14.418	16.826	19.078	21.178	23.137	24.965	26.675	28.278	29.784	31.204	32.547	33.82	35.032	36.188	37.294	38.355	39.375	40.359	41.31	42.229	43.121	43.988	44.83	45.651	49.472	52.905	84.149	85.093	85.927	86.673	87.347	87.961	88.524	89.046	89.531	89.986	90.414	90.819	91.014
1417	LDM	15	3	NP	T	C	I	5.1	1.535	12.187	14.776	17.199	19.455	21.553	23.503	25.32	27.016	28.604	30.095	31.5	32.828	34.088	35.287	36.431	37.525	38.576	39.587	40.562	41.505	42.417	43.303	44.163	45	45.816	49.614	53.027	83.586	84.481	85.27	85.976	86.614	87.195	87.729	88.225	88.688	89.123	89.534	89.924	90.112
1418	LDM	15	3	NP	T	C	I	5.1	1.589	12.532	15.162	17.615	19.893	22.005	23.966	25.79	27.489	29.078	30.569	31.973	33.299	34.556	35.751	36.892	37.983	39.03	40.037	41.009	41.948	42.857	43.739	44.596	45.43	46.243	50.031	53.438	84.591	85.547	86.395	87.156	87.846	88.476	89.057	89.595	90.098	90.57	91.014	91.435	91.637
1419	LDM	15	3	NP	T	C	I	5.1	1.646	12.853	15.521	18.005	20.306	22.436	24.41	26.244	27.951	29.547	31.042	32.449	33.778	35.037	36.234	37.375	38.468	39.516	40.523	41.496	42.435	43.345	44.228	45.086	45.921	46.735	50.531	53.952	85.165	86.071	86.866	87.572	88.205	88.778	89.302	89.785	90.233	90.651	91.044	91.415	91.593
1420	LDM	15	3	NP	T	C	I	5.1	1.677	12.972	15.639	18.116	20.407	22.526	24.488	26.308	28.003	29.586	31.069	32.465	33.782	35.031	36.218	37.35	38.434	39.474	40.474	41.439	42.371	43.274	44.151	45.002	45.831	46.64	50.409	53.806	84.831	85.749	86.559	87.282	87.934	88.527	89.07	89.573	90.04	90.478	90.888	91.276	91.463
1421	LDM	15	3	NP	T	C	I	5.1	1.756	13.491	16.242	18.792	21.149	23.324	25.338	27.204	28.941	30.562	32.08	33.509	34.857	36.134	37.348	38.506	39.614	40.677	41.7	42.687	43.64	44.564	45.46	46.332	47.18	48.007	51.864	55.343	87.061	87.975	88.776	89.484	90.118	90.69	91.209	91.686	92.126	92.535	92.917	93.275	93.446
1422	LDM	15	3	NP	T	C	I	5.1	1.766	13.43	16.149	18.667	20.991	23.136	25.12	26.958	28.668	30.263	31.757	33.162	34.487	35.743	36.936	38.073	39.161	40.205	41.208	42.176	43.112	44.018	44.897	45.751	46.582	47.393	51.174	54.585	86.041	86.965	87.776	88.495	89.139	89.72	90.25	90.736	91.186	91.605	91.996	92.364	92.54
1424	LDM	15	4	NP	T	C	I	5.1	1.39	10.772	13.115	15.334	17.42	19.375	21.206	22.919	24.525	26.033	27.452	28.792	30.06	31.263	32.409	33.503	34.55	35.555	36.523	37.456	38.359	39.233	40.081	40.906	41.709	42.491	46.144	49.439	79.502	80.411	81.221	81.952	82.62	83.236	83.81	84.349	84.859	85.345	85.81	86.256	86.474
1425	LDM	15	4	NP	T	C	I	5.1	1.49	11.532	14	16.326	18.502	20.533	22.429	24.199	25.855	27.407	28.865	30.241	31.541	32.775	33.949	35.069	36.142	37.172	38.163	39.119	40.043	40.939	41.808	42.653	43.475	44.277	48.02	51.396	82.078	83.008	83.837	84.586	85.269	85.899	86.485	87.033	87.55	88.039	88.506	88.952	89.168
1426	LDM	15	4	NP	T	C	I	5.1	1.483	11.431	13.847	16.114	18.23	20.199	22.033	23.741	25.337	26.83	28.233	29.554	30.802	31.986	33.112	34.187	35.215	36.203	37.152	38.069	38.956	39.814	40.648	41.459	42.248	43.018	46.612	49.857	79.432	80.315	81.099	81.804	82.445	83.032	83.577	84.085	84.562	85.014	85.443	85.853	86.051
1427	LDM	15	4	NP	T	C	I	5.1	1.614	12.365	14.95	17.369	19.619	21.709	23.652	25.459	27.144	28.719	30.197	31.588	32.902	34.147	35.331	36.461	37.542	38.579	39.577	40.541	41.473	42.375	43.252	44.104	44.935	45.745	49.531	52.956	84.167	85.069	85.865	86.576	87.219	87.806	88.347	88.851	89.324	89.77	90.194	90.599	90.794
1428	LDM	15	4	NP	T	C	I	5.1	1.657	12.593	15.199	17.632	19.891	21.986	23.931	25.739	27.424	28.998	30.475	31.864	33.176	34.419	35.601	36.729	37.808	38.844	39.841	40.803	41.733	42.634	43.509	44.36	45.188	45.997	49.776	53.195	84.645	85.558	86.36	87.074	87.716	88.299	88.835	89.33	89.793	90.229	90.64	91.031	91.22
1429	LDM	15	4	NP	T	C	I	5.1	1.722	12.961	15.622	18.1	20.397	22.523	24.494	26.323	28.026	29.616	31.106	32.507	33.829	35.082	36.273	37.409	38.497	39.541	40.546	41.516	42.455	43.365	44.249	45.11	45.948	46.767	50.6	54.077	85.994	86.909	87.713	88.427	89.07	89.652	90.186	90.678	91.137	91.566	91.971	92.353	92.537
1430	LDM	15	4	NP	T	C	I	5.1	1.656	12.418	14.946	17.295	19.469	21.48	23.342	25.07	26.679	28.181	29.589	30.913	32.164	33.35	34.478	35.555	36.586	37.577	38.531	39.452	40.344	41.209	42.05	42.868	43.665	44.444	48.087	51.389	81.639	82.538	83.335	84.051	84.699	85.292	85.84	86.35	86.828	87.279	87.707	88.114	88.311
1431	LDM	15	4	NP	T	C	I	5.1	1.656	12.311	14.803	17.115	19.253	21.228	23.054	24.747	26.321	27.789	29.164	30.456	31.676	32.832	33.931	34.98	35.984	36.949	37.878	38.776	39.646	40.49	41.311	42.11	42.889	43.651	47.228	50.485	80.534	81.396	82.157	82.839	83.457	84.025	84.551	85.044	85.509	85.95	86.372	86.776	86.972
1433	LDM	15	5	NP	T	C	I	5.1	1.513	11.769	14.313	16.72	18.982	21.102	23.086	24.944	26.684	28.318	29.854	31.302	32.671	33.969	35.202	36.377	37.499	38.575	39.607	40.601	41.559	42.486	43.383	44.253	45.098	45.921	49.741	53.166	84.388	85.325	86.151	86.887	87.548	88.148	88.696	89.201	89.668	90.105	90.513	90.898	91.083
1434	LDM	15	5	NP	T	C	I	5.1	1.58	12.261	14.869	17.323	19.619	21.761	23.759	25.623	27.365	28.997	30.53	31.973	33.335	34.626	35.852	37.02	38.136	39.206	40.233	41.223	42.177	43.101	43.996	44.865	45.709	46.532	50.359	53.799	84.917	85.829	86.633	87.351	87.998	88.587	89.127	89.627	90.092	90.529	90.94	91.329	91.516
1435	LDM	15	5	NP	T	C	I	5.1	1.648	12.707	15.375	17.875	20.206	22.374	24.392	26.271	28.024	29.664	31.202	32.649	34.014	35.307	36.535	37.704	38.821	39.892	40.921	41.912	42.869	43.794	44.692	45.563	46.41	47.236	51.083	54.547	85.878	86.785	87.584	88.297	88.94	89.524	90.06	90.556	91.017	91.448	91.854	92.238	92.422
1436	LDM	15	5	NP	T	C	I	5.1	1.681	12.867	15.539	18.035	20.355	22.508	24.508	26.366	28.096	29.713	31.228	32.651	33.994	35.264	36.47	37.619	38.716	39.768	40.778	41.752	42.692	43.602	44.485	45.343	46.177	46.991	50.786	54.212	85.37	86.26	87.04	87.731	88.35	88.908	89.416	89.883	90.314	90.716	91.091	91.444	91.614
1437	LDM	15	5	NP	T	C	I	5.1	1.744	13.25	15.974	18.513	20.868	23.051	25.074	26.952	28.699	30.33	31.857	33.292	34.644	35.923	37.137	38.293	39.398	40.456	41.473	42.454	43.401	44.317	45.206	46.07	46.911	47.731	51.557	55.013	86.234	87.118	87.893	88.581	89.199	89.758	90.269	90.74	91.176	91.584	91.966	92.327	92.5
1438	LDM	15	5	NP	T	C	I	5.1	1.802	13.555	16.316	18.884	21.262	23.463	25.501	27.391	29.15	30.791	32.327	33.77	35.13	36.417	37.64	38.804	39.917	40.983	42.009	42.998	43.953	44.878	45.776	46.648	47.498	48.326	52.197	55.696	87.575	88.486	89.283	89.988	90.618	91.186	91.702	92.174	92.61	93.014	93.389	93.742	93.91
1439	LDM	15	5	NP	T	C	I	5.1	1.865	13.897	16.706	19.314	21.726	23.956	26.019	27.931	29.709	31.366	32.917	34.373	35.745	37.044	38.276	39.449	40.571	41.646	42.68	43.677	44.64	45.573	46.479	47.359	48.216	49.053	52.966	56.511	88.828	89.717	90.487	91.163	91.761	92.295	92.776	93.214	93.614	93.983	94.324	94.642	94.793
1440	LDM	15	5	NP	T	C	I	5.1	1.894	14.017	16.832	19.442	21.853	24.079	26.137	28.043	29.814	31.465	33.008	34.458	35.824	37.116	38.342	39.51	40.627	41.698	42.728	43.722	44.682	45.613	46.517	47.395	48.252	49.087	52.998	56.543	88.599	89.475	90.238	90.91	91.508	92.046	92.533	92.978	93.387	93.767	94.12	94.451	94.609
1442	LDM	15	6	NP	T	C	I	5.1	1.492	11.516	13.993	16.336	18.538	20.6	22.53	24.336	26.028	27.616	29.109	30.517	31.848	33.109	34.308	35.451	36.544	37.59	38.595	39.564	40.498	41.402	42.278	43.128	43.954	44.759	48.503	51.872	82.925	83.89	84.748	85.521	86.224	86.867	87.462	88.014	88.531	89.018	89.477	89.913	90.123
1443	LDM	15	6	NP	T	C	I	5.1	1.569	12.074	14.633	17.04	19.293	21.394	23.355	25.184	26.893	28.494	29.996	31.411	32.745	34.009	35.209	36.352	37.444	38.489	39.493	40.46	41.393	42.296	43.171	44.02	44.846	45.651	49.4	52.782	83.893	84.817	85.633	86.365	87.027	87.631	88.189	88.707	89.192	89.649	90.081	90.492	90.691
1444	LDM	15	6	NP	T	C	I	5.1	1.616	12.381	14.973	17.402	19.666	21.772	23.731	25.554	27.254	28.843	30.331	31.731	33.05	34.299	35.483	36.611	37.688	38.72	39.711	40.666	41.587	42.479	43.344	44.184	45.001	45.798	49.521	52.889	83.945	84.831	85.606	86.295	86.913	87.473	87.986	88.461	88.904	89.321	89.716	90.092	90.273
1445	LDM	15	6	NP	T	C	I	5.1	1.659	12.626	15.24	17.682	19.952	22.058	24.014	25.831	27.523	29.102	30.581	31.971	33.281	34.52	35.696	36.816	37.886	38.911	39.896	40.845	41.762	42.65	43.512	44.349	45.164	45.96	49.679	53.051	84.228	85.15	85.966	86.696	87.356	87.959	88.514	89.03	89.512	89.965	90.392	90.798	90.994
1446	LDM	15	6	NP	T	C	I	5.1	1.69	12.769	15.386	17.824	20.086	22.183	24.126	25.931	27.61	29.177	30.644	32.021	33.319	34.546	35.711	36.82	37.879	38.893	39.868	40.807	41.714	42.593	43.445	44.273	45.079	45.866	49.543	52.877	83.678	84.558	85.328	86.012	86.623	87.177	87.682	88.148	88.581	88.985	89.366	89.727	89.901
1447	LDM	15	6	NP	T	C	I	5.1	1.765	13.199	15.881	18.375	20.686	22.824	24.805	26.644	28.354	29.949	31.441	32.843	34.164	35.414	36.6	37.729	38.807	39.841	40.834	41.792	42.718	43.613	44.483	45.328	46.152	46.955	50.713	54.124	85.75	86.645	87.426	88.116	88.731	89.286	89.792	90.256	90.686	91.088	91.465	91.822	91.994
1448	LDM	15	6	NP	T	C	I	5.1	1.804	13.396	16.098	18.606	20.925	23.068	25.051	26.888	28.595	30.186	31.674	33.071	34.387	35.632	36.813	37.939	39.014	40.045	41.036	41.993	42.917	43.812	44.682	45.528	46.353	47.158	50.931	54.363	85.997	86.875	87.638	88.312	88.912	89.451	89.941	90.389	90.804	91.189	91.55	91.89	92.053
1449	LDM	15	6	NP	T	C	I	5.1	1.846	13.574	16.293	18.813	21.141	23.29	25.276	27.115	28.824	30.415	31.903	33.3	34.616	35.861	37.042	38.168	39.244	40.276	41.269	42.228	43.154	44.053	44.926	45.775	46.604	47.413	51.209	54.666	86.48	87.364	88.135	88.817	89.426	89.975	90.475	90.934	91.36	91.756	92.127	92.477	92.645
1451	LDM	6	1	NP	T	D	D	4.4	2.525	14.815	17.708	20.422	22.962	25.336	27.556	29.632	31.575	33.397	35.106	36.712	38.223	39.646	40.989	42.258	43.458	44.595	45.675	46.699	47.674	48.604	49.49	50.337	51.147	51.922	55.367	58.249	85.098	86.232	87.25	88.165	88.989	89.734	90.409	91.022	91.582	92.096	92.567	93.003	93.209
1452	LDM	6	1	NP	T	D	D	4.4	2.766	16.042	19.048	21.835	24.419	26.815	29.041	31.113	33.046	34.851	36.542	38.128	39.619	41.022	42.346	43.597	44.78	45.902	46.968	47.98	48.945	49.865	50.743	51.584	52.389	53.161	56.604	59.505	87.078	88.201	89.194	90.074	90.855	91.547	92.163	92.711	93.202	93.643	94.039	94.398	94.565
1453	LDM	6	1	NP	T	D	D	4.4	2.957	16.868	19.941	22.771	25.38	27.789	30.02	32.091	34.019	35.818	37.502	39.08	40.563	41.96	43.277	44.523	45.702	46.821	47.884	48.896	49.86	50.781	51.661	52.504	53.312	54.088	57.559	60.496	88.239	89.342	90.318	91.181	91.945	92.624	93.226	93.763	94.242	94.673	95.058	95.408	95.571
1454	LDM	6	1	NP	T	D	D	4.4	3.11	17.476	20.591	23.447	26.071	28.487	30.721	32.792	34.718	36.514	38.194	39.769	41.249	42.643	43.958	45.201	46.379	47.496	48.558	49.568	50.532	51.453	52.333	53.176	53.984	54.76	58.234	61.177	88.932	89.997	90.928	91.743	92.458	93.084	93.634	94.118	94.546	94.925	95.262	95.564	95.704
1455	LDM	6	1	NP	T	D	D	4.4	3.251	17.999	21.148	24.025	26.659	29.08	31.315	33.384	35.308	37.103	38.781	40.356	41.836	43.231	44.549	45.796	46.978	48.102	49.17	50.188	51.159	52.088	52.976	53.828	54.645	55.43	58.946	61.923	89.16	90.193	91.099	91.896	92.598	93.216	93.761	94.244	94.672	95.055	95.396	95.704	95.846
1456	LDM	6	1	NP	T	D	D	4.4	3.411	18.631	21.843	24.769	27.443	29.898	32.161	34.256	36.203	38.019	39.718	41.312	42.81	44.224	45.559	46.823	48.021	49.161	50.245	51.278	52.265	53.208	54.111	54.977	55.808	56.606	60.185	63.217	90.482	91.474	92.341	93.099	93.762	94.343	94.852	95.3	95.694	96.044	96.353	96.63	96.757
1457	LDM	6	1	NP	T	D	D	4.4	3.487	18.798	21.999	24.91	27.566	30.001	32.244	34.318	36.246	38.042	39.723	41.299	42.782	44.18	45.502	46.753	47.94	49.068	50.143	51.167	52.145	53.081	53.977	54.836	55.661	56.455	60.011	63.025	89.855	90.839	91.703	92.464	93.135	93.727	94.252	94.717	95.133	95.505	95.838	96.139	96.279
1458	LDM	6	1	NP	T	D	D	4.4	3.564	18.979	22.175	25.076	27.721	30.143	32.375	34.439	36.356	38.145	39.818	41.389	42.868	44.264	45.583	46.834	48.021	49.15	50.226	51.253	52.234	53.173	54.073	54.937	55.766	56.564	60.147	63.188	90.4	91.398	92.273	93.041	93.715	94.308	94.829	95.289	95.696	96.057	96.377	96.664	96.796
1460	LDM	6	2	NP	T	D	D	4.4	2.478	14.441	17.306	20.01	22.551	24.934	27.169	29.266	31.234	33.083	34.822	36.46	38.005	39.464	40.845	42.152	43.393	44.571	45.692	46.76	47.779	48.752	49.682	50.573	51.427	52.246	55.899	58.959	84.015	84.954	85.8	86.565	87.26	87.893	88.471	89.001	89.489	89.94	90.357	90.745	90.929
1461	LDM	6	2	NP	T	D	D	4.4	2.765	16.046	19.092	21.924	24.552	26.99	29.257	31.367	33.335	35.175	36.899	38.518	40.041	41.477	42.834	44.118	45.336	46.494	47.595	48.645	49.647	50.606	51.523	52.403	53.247	54.058	57.691	60.759	85.911	86.784	87.564	88.265	88.898	89.474	90	90.483	90.93	91.346	91.733	92.097	92.271
1462	LDM	6	2	NP	T	D	D	4.4	2.752	15.762	18.661	21.334	23.797	26.07	28.174	30.124	31.939	33.632	35.215	36.701	38.097	39.414	40.657	41.835	42.952	44.014	45.025	45.99	46.913	47.795	48.641	49.454	50.234	50.985	54.362	57.231	80.686	81.451	82.127	82.728	83.265	83.749	84.186	84.583	84.947	85.283	85.594	85.885	86.023
1463	LDM	6	2	NP	T	D	D	4.4	3.118	17.547	20.694	23.578	26.223	28.655	30.898	32.973	34.901	36.697	38.376	39.95	41.431	42.827	44.146	45.397	46.585	47.715	48.793	49.822	50.807	51.751	52.657	53.528	54.366	55.173	58.813	61.918	86.719	87.471	88.133	88.721	89.246	89.719	90.15	90.545	90.909	91.25	91.568	91.869	92.014
1464	LDM	6	2	NP	T	D	D	4.4	2.419	16.967	20.329	23.43	26.287	28.92	31.355	33.611	35.708	37.663	39.492	41.207	42.82	44.342	45.78	47.143	48.437	49.668	50.843	51.964	53.037	54.066	55.053	56.001	56.914	57.793	61.758	65.142	91.093	91.759	92.33	92.828	93.265	93.654	94.004	94.323	94.617	94.891	95.148	95.392	95.51
1465	LDM	6	2	NP	T	D	D	4.4	3.476	18.99	22.271	25.257	27.98	30.472	32.765	34.881	36.844	38.672	40.379	41.98	43.486	44.906	46.249	47.522	48.732	49.884	50.984	52.035	53.041	54.006	54.934	55.825	56.684	57.512	61.252	64.453	89.678	90.374	90.976	91.503	91.97	92.386	92.763	93.106	93.424	93.72	93.998	94.262	94.389
1466	LDM	6	2	NP	T	D	D	4.4	2.671	18.102	21.564	24.736	27.642	30.31	32.769	35.044	37.156	39.124	40.965	42.691	44.316	45.85	47.301	48.677	49.986	51.233	52.424	53.562	54.653	55.7	56.706	57.675	58.608	59.508	63.581	67.075	93.519	94.118	94.619	95.043	95.406	95.72	95.994	96.238	96.458	96.658	96.842	97.014	97.097
1467	LDM	6	2	NP	T	D	D	4.4	3.71	19.732	23.052	26.061	28.796	31.296	33.592	35.71	37.674	39.502	41.211	42.814	44.322	45.745	47.092	48.369	49.585	50.743	51.849	52.908	53.922	54.896	55.831	56.732	57.601	58.439	62.233	65.49	90.339	90.928	91.427	91.858	92.235	92.569	92.871	93.149	93.409	93.655	93.89	94.119	94.231
1469	LDM	6	3	NP	T	D	D	4.4	2.564	14.888	17.782	20.496	23.032	25.399	27.61	29.676	31.61	33.422	35.122	36.721	38.227	39.647	40.989	42.26	43.464	44.609	45.697	46.734	47.723	48.669	49.573	50.441	51.273	52.073	55.656	58.694	86.276	87.358	88.326	89.193	89.971	90.672	91.304	91.876	92.395	92.867	93.296	93.69	93.875
1470	LDM	6	3	NP	T	D	D	4.4	2.766	15.941	18.921	21.682	24.235	26.599	28.792	30.83	32.728	34.501	36.161	37.718	39.183	40.563	41.866	43.1	44.27	45.382	46.44	47.449	48.412	49.333	50.216	51.063	51.876	52.658	56.173	59.163	86.039	87.085	88.024	88.869	89.633	90.324	90.951	91.522	92.045	92.524	92.964	93.371	93.563
1471	LDM	6	3	NP	T	D	D	4.4	2.962	16.802	19.854	22.662	25.245	27.624	29.824	31.862	33.757	35.524	37.175	38.724	40.179	41.55	42.846	44.072	45.235	46.34	47.393	48.397	49.357	50.276	51.157	52.002	52.815	53.598	57.124	60.135	87.154	88.17	89.077	89.89	90.621	91.28	91.876	92.416	92.908	93.358	93.769	94.148	94.326
1472	LDM	6	3	NP	T	D	D	4.4	3.141	17.527	20.639	23.487	26.097	28.494	30.705	32.75	34.649	36.418	38.071	39.621	41.077	42.45	43.747	44.976	46.142	47.25	48.307	49.316	50.281	51.205	52.091	52.943	53.763	54.553	58.117	61.172	88.701	89.714	90.613	91.415	92.131	92.772	93.348	93.867	94.335	94.76	95.145	95.497	95.662
1473	LDM	6	3	NP	T	D	D	4.4	3.264	17.948	21.078	23.932	26.539	28.929	31.13	33.163	35.049	36.805	38.446	39.984	41.429	42.792	44.08	45.3	46.458	47.56	48.611	49.614	50.574	51.494	52.377	53.226	54.043	54.83	58.387	61.439	88.808	89.796	90.671	91.45	92.144	92.765	93.322	93.823	94.277	94.688	95.061	95.403	95.563
1474	LDM	6	3	NP	T	D	D	4.4	3.35	18.176	21.302	24.145	26.737	29.109	31.29	33.303	35.169	36.905	38.527	40.047	41.476	42.823	44.096	45.303	46.449	47.541	48.582	49.577	50.529	51.443	52.32	53.164	53.978	54.762	58.311	61.364	88.302	89.255	90.099	90.852	91.524	92.127	92.67	93.16	93.605	94.01	94.38	94.719	94.879
1475	LDM	6	3	NP	T	D	D	4.4	3.499	18.708	21.881	24.76	27.38	29.776	31.977	34.008	35.891	37.644	39.281	40.817	42.261	43.623	44.912	46.134	47.295	48.402	49.458	50.468	51.435	52.363	53.255	54.114	54.941	55.739	59.354	62.466	89.985	90.933	91.765	92.499	93.148	93.722	94.232	94.687	95.093	95.458	95.784	96.081	96.218
1476	LDM	6	3	NP	T	D	D	4.4	3.581	18.935	22.113	24.991	27.607	29.995	32.188	34.209	36.082	37.824	39.451	40.977	42.411	43.764	45.044	46.258	47.413	48.513	49.563	50.568	51.531	52.455	53.344	54.2	55.025	55.821	59.434	62.551	89.845	90.772	91.587	92.308	92.948	93.518	94.027	94.483	94.894	95.265	95.6	95.906	96.049
1479	LDM	6	1	P	T	D	D	4.4	6.65	18.558	20.429	22.045	23.463	24.726	25.866	26.906	27.865	28.754	29.586	30.367	31.106	31.806	32.472	33.109	33.719	34.304	34.867	35.41	35.935	36.443	36.935	37.413	37.877	38.329	40.432	42.327	67.755	69.139	70.398	71.539	72.573	73.507	74.35	75.11	75.796	76.417	76.975	77.482	77.718
1480	LDM	6	1	P	T	D	D	4.4	7.373	20.576	22.644	24.426	25.988	27.377	28.629	29.769	30.817	31.788	32.695	33.545	34.347	35.106	35.828	36.517	37.175	37.807	38.414	39	39.565	40.111	40.64	41.154	41.653	42.139	44.398	46.435	73.84	75.311	76.645	77.852	78.943	79.927	80.812	81.608	82.325	82.97	83.548	84.07	84.311
1481	LDM	6	1	P	T	D	D	4.4	8.264	23.031	25.339	27.325	29.065	30.611	32.002	33.268	34.431	35.507	36.511	37.452	38.338	39.177	39.974	40.733	41.459	42.155	42.824	43.468	44.089	44.69	45.272	45.836	46.385	46.918	49.397	51.63	80.918	82.456	83.853	85.119	86.264	87.299	88.233	89.076	89.837	90.525	91.144	91.704	91.964
1482	LDM	6	1	P	T	D	D	4.4	8.57	23.863	26.249	28.301	30.098	31.693	33.127	34.432	35.628	36.735	37.765	38.729	39.637	40.495	41.309	42.083	42.824	43.532	44.213	44.868	45.499	46.109	46.7	47.273	47.829	48.371	50.886	53.154	82.705	84.205	85.558	86.779	87.878	88.866	89.754	90.552	91.27	91.916	92.495	93.02	93.262
1483	LDM	6	1	P	T	D	D	4.4	8.802	24.49	26.936	29.04	30.88	32.514	33.981	35.314	36.536	37.665	38.714	39.696	40.619	41.491	42.318	43.104	43.854	44.573	45.262	45.925	46.564	47.182	47.779	48.359	48.922	49.47	52.015	54.312	83.665	85.102	86.394	87.556	88.6	89.538	90.379	91.134	91.814	92.426	92.975	93.473	93.704
1484	LDM	6	1	P	T	D	D	4.4	8.849	24.601	27.052	29.161	31.004	32.641	34.111	35.447	36.671	37.802	38.854	39.837	40.762	41.635	42.463	43.25	44.001	44.719	45.408	46.071	46.71	47.327	47.923	48.502	49.063	49.61	52.146	54.432	83.846	85.303	86.613	87.792	88.85	89.799	90.65	91.412	92.096	92.711	93.26	93.755	93.984
1485	LDM	6	1	P	T	D	D	4.4	8.366	23.259	25.576	27.567	29.307	30.849	32.233	33.489	34.639	35.701	36.688	37.61	38.477	39.296	40.071	40.809	41.514	42.188	42.835	43.457	44.058	44.638	45.199	45.744	46.273	46.787	49.179	51.335	78.276	79.605	80.804	81.885	82.858	83.732	84.515	85.216	85.844	86.406	86.906	87.354	87.56
1486	LDM	6	1	P	T	D	D	4.4	8.102	22.512	24.751	26.676	28.357	29.847	31.184	32.397	33.507	34.531	35.482	36.371	37.206	37.993	38.739	39.449	40.125	40.772	41.393	41.99	42.565	43.121	43.659	44.18	44.687	45.179	47.468	49.532	75.336	76.555	77.644	78.616	79.483	80.254	80.94	81.55	82.093	82.577	83.006	83.391	83.568
1488	LDM	6	2	P	T	D	D	4.4	6.257	18.699	20.726	22.49	24.048	25.443	26.707	27.861	28.925	29.911	30.831	31.692	32.503	33.27	33.996	34.687	35.345	35.975	36.579	37.16	37.719	38.258	38.781	39.287	39.778	40.256	42.484	44.513	74.508	76.182	77.713	79.113	80.393	81.565	82.639	83.625	84.532	85.369	86.14	86.856	87.194
1489	LDM	6	2	P	T	D	D	4.4	6.367	19.102	21.146	22.914	24.466	25.848	27.093	28.227	29.268	30.231	31.128	31.967	32.755	33.5	34.205	34.876	35.515	36.127	36.713	37.277	37.82	38.345	38.852	39.344	39.822	40.288	42.457	44.436	74.337	76.02	77.553	78.949	80.218	81.372	82.42	83.373	84.24	85.031	85.749	86.406	86.714
1490	LDM	6	2	P	T	D	D	4.4	6.558	19.672	21.753	23.546	25.116	26.511	27.766	28.908	29.956	30.925	31.827	32.671	33.465	34.214	34.925	35.6	36.245	36.861	37.452	38.02	38.567	39.095	39.606	40.1	40.581	41.048	43.222	45.195	73.603	75.137	76.526	77.785	78.925	79.957	80.892	81.739	82.508	83.208	83.843	84.424	84.695
1491	LDM	6	2	P	T	D	D	4.4	7.216	21.584	23.851	25.801	27.507	29.02	30.381	31.618	32.751	33.799	34.773	35.684	36.54	37.348	38.113	38.839	39.532	40.193	40.827	41.436	42.022	42.588	43.134	43.664	44.178	44.677	46.998	49.102	79.3	80.904	82.355	83.667	84.854	85.927	86.899	87.779	88.58	89.308	89.971	90.578	90.862
1492	LDM	6	2	P	T	D	D	4.4	6.64	19.814	21.883	23.66	25.213	26.592	27.831	28.956	29.988	30.942	31.829	32.658	33.436	34.171	34.866	35.527	36.156	36.757	37.332	37.885	38.417	38.93	39.425	39.905	40.371	40.824	42.927	44.834	72.369	73.818	75.121	76.294	77.347	78.293	79.143	79.906	80.594	81.216	81.775	82.284	82.52
1493	LDM	6	2	P	T	D	D	4.4	7.576	22.575	24.927	26.947	28.71	30.272	31.674	32.946	34.111	35.185	36.184	37.116	37.991	38.817	39.598	40.34	41.047	41.722	42.37	42.992	43.591	44.17	44.729	45.272	45.799	46.311	48.699	50.87	81.196	82.782	84.221	85.528	86.714	87.791	88.771	89.661	90.474	91.216	91.892	92.512	92.803
1494	LDM	6	2	P	T	D	D	4.4	7.743	23.008	25.394	27.443	29.231	30.817	32.241	33.533	34.717	35.808	36.822	37.769	38.657	39.494	40.284	41.035	41.749	42.43	43.082	43.708	44.309	44.889	45.449	45.991	46.517	47.029	49.403	51.557	81.621	83.115	84.453	85.652	86.728	87.693	88.56	89.341	90.047	90.686	91.264	91.792	92.039
1495	LDM	6	2	P	T	D	D	4.4	7.46	22.164	24.46	26.428	28.146	29.668	31.033	32.272	33.405	34.449	35.419	36.324	37.172	37.971	38.727	39.443	40.126	40.777	41.4	41.998	42.573	43.127	43.663	44.182	44.685	45.175	47.448	49.509	78.077	79.518	80.813	81.975	83.019	83.955	84.795	85.548	86.227	86.838	87.386	87.883	88.113
1497	LDM	6	3	P	T	D	D	4.4	7.515	21.746	24.053	26.055	27.818	29.39	30.808	32.098	33.282	34.377	35.393	36.343	37.234	38.074	38.867	39.621	40.337	41.021	41.676	42.305	42.909	43.491	44.054	44.599	45.128	45.642	48.031	50.199	80.693	82.282	83.722	85.028	86.215	87.293	88.273	89.165	89.98	90.726	91.406	92.032	92.326
1498	LDM	6	3	P	T	D	D	4.4	7.844	22.677	25.043	27.085	28.873	30.461	31.889	33.186	34.374	35.471	36.489	37.44	38.333	39.174	39.97	40.726	41.445	42.132	42.79	43.422	44.03	44.617	45.184	45.733	46.266	46.784	49.192	51.374	81.691	83.269	84.702	86.004	87.187	88.263	89.242	90.134	90.949	91.694	92.372	92.996	93.288
1499	LDM	6	3	P	T	D	D	4.4	7.977	23.009	25.388	27.434	29.223	30.809	32.232	33.522	34.703	35.791	36.801	37.743	38.627	39.459	40.246	40.993	41.704	42.383	43.033	43.657	44.258	44.838	45.399	45.943	46.47	46.983	49.374	51.548	81.214	82.664	83.969	85.145	86.208	87.169	88.041	88.834	89.558	90.222	90.829	91.39	91.654
1500	LDM	6	3	P	T	D	D	4.4	8.36	24.019	26.48	28.593	30.439	32.074	33.541	34.871	36.088	37.21	38.251	39.222	40.133	40.991	41.802	42.572	43.305	44.004	44.674	45.318	45.937	46.535	47.113	47.673	48.217	48.746	51.211	53.456	83.848	85.31	86.621	87.799	88.858	89.81	90.668	91.442	92.141	92.776	93.349	93.871	94.115
1501	LDM	6	3	P	T	D	D	4.4	8.488	24.335	26.814	28.942	30.799	32.443	33.918	35.255	36.477	37.604	38.65	39.625	40.54	41.401	42.215	42.988	43.723	44.426	45.098	45.743	46.365	46.964	47.543	48.104	48.649	49.179	51.645	53.885	83.82	85.249	86.53	87.68	88.712	89.64	90.474	91.226	91.904	92.519	93.073	93.577	93.812
1502	LDM	6	3	P	T	D	D	4.4	8.683	24.814	27.329	29.487	31.37	33.036	34.529	35.882	37.12	38.26	39.318	40.305	41.23	42.101	42.925	43.707	44.452	45.162	45.843	46.497	47.126	47.734	48.321	48.89	49.443	49.981	52.484	54.76	84.619	86.021	87.279	88.41	89.427	90.343	91.17	91.917	92.594	93.209	93.767	94.276	94.514
1503	LDM	6	3	P	T	D	D	4.4	8.797	25.082	27.617	29.792	31.689	33.368	34.872	36.235	37.48	38.626	39.688	40.677	41.604	42.476	43.299	44.079	44.821	45.529	46.206	46.856	47.482	48.084	48.668	49.232	49.781	50.314	52.8	55.066	84.664	85.999	87.19	88.256	89.212	90.073	90.849	91.552	92.19	92.773	93.304	93.792	94.021
1504	LDM	6	3	P	T	D	D	4.4	8.868	25.217	27.759	29.939	31.84	33.522	35.03	36.394	37.641	38.788	39.851	40.84	41.767	42.638	43.46	44.24	44.98	45.687	46.363	47.011	47.635	48.236	48.818	49.381	49.928	50.46	52.94	55.202	84.829	86.143	87.312	88.355	89.289	90.128	90.883	91.566	92.187	92.753	93.269	93.745	93.968
1506	LDM	6	4	P	T	D	D	4.4	7.325	21.69	23.981	25.96	27.697	29.246	30.644	31.918	33.091	34.179	35.193	36.145	37.042	37.89	38.696	39.463	40.197	40.899	41.573	42.222	42.848	43.453	44.039	44.607	45.159	45.696	48.196	50.46	80.647	82.163	83.533	84.775	85.901	86.923	87.854	88.702	89.477	90.189	90.84	91.443	91.726
1507	LDM	6	4	P	T	D	D	4.4	7.936	23.468	25.936	28.064	29.928	31.586	33.078	34.436	35.682	36.835	37.909	38.914	39.86	40.754	41.601	42.408	43.178	43.915	44.622	45.303	45.96	46.594	47.209	47.805	48.384	48.948	51.575	53.958	84.351	85.784	87.073	88.236	89.286	90.237	91.098	91.88	92.593	93.243	93.836	94.381	94.636
1508	LDM	6	4	P	T	D	D	4.4	8.231	24.371	26.922	29.116	31.035	32.739	34.271	35.664	36.943	38.124	39.224	40.253	41.221	42.135	43.002	43.826	44.613	45.365	46.087	46.781	47.449	48.094	48.719	49.324	49.911	50.483	53.135	55.529	85.653	87.032	88.262	89.362	90.346	91.228	92.019	92.73	93.372	93.952	94.475	94.952	95.173
1509	LDM	6	4	P	T	D	D	4.4	8.414	24.884	27.473	29.697	31.64	33.363	34.913	36.321	37.613	38.808	39.92	40.961	41.941	42.867	43.746	44.581	45.379	46.143	46.876	47.58	48.259	48.915	49.55	50.165	50.761	51.342	54.033	56.454	85.61	86.941	88.137	89.216	90.191	91.073	91.872	92.598	93.26	93.864	94.415	94.92	95.156
1510	LDM	6	4	P	T	D	D	4.4	8.585	25.356	27.988	30.248	32.222	33.973	35.546	36.975	38.285	39.495	40.621	41.673	42.662	43.596	44.48	45.32	46.12	46.885	47.618	48.322	49	49.653	50.285	50.896	51.489	52.065	54.734	57.135	86.964	88.306	89.5	90.566	91.517	92.368	93.13	93.814	94.429	94.984	95.484	95.937	96.148
1511	LDM	6	4	P	T	D	D	4.4	8.701	25.653	28.312	30.594	32.587	34.354	35.94	37.38	38.699	39.917	41.049	42.107	43.1	44.036	44.923	45.764	46.566	47.332	48.065	48.769	49.446	50.099	50.73	51.34	51.931	52.505	55.16	57.54	86.67	88.007	89.207	90.284	91.254	92.127	92.915	93.627	94.271	94.856	95.385	95.868	96.092
1512	LDM	6	4	P	T	D	D	4.4	8.979	26.462	29.199	31.547	33.596	35.411	37.041	38.519	39.873	41.122	42.283	43.367	44.384	45.342	46.249	47.11	47.929	48.711	49.46	50.178	50.869	51.534	52.176	52.797	53.399	53.983	56.68	59.092	87.997	89.289	90.444	91.478	92.406	93.238	93.986	94.658	95.264	95.811	96.302	96.747	96.953
1513	LDM	6	4	P	T	D	D	4.4	7.634	25.111	27.896	30.279	32.352	34.184	35.824	37.309	38.667	39.919	41.08	42.164	43.181	44.139	45.045	45.905	46.724	47.506	48.254	48.973	49.664	50.33	50.974	51.597	52.201	52.788	55.51	57.962	88.285	89.594	90.751	91.775	92.684	93.49	94.207	94.846	95.417	95.927	96.383	96.793	96.982
1590	LDM	7	1	NP	S	D	D	1.4	7.412	24.71	27.575	30.03	32.159	34.028	35.689	37.182	38.536	39.775	40.919	41.981	42.975	43.908	44.791	45.628	46.426	47.188	47.92	48.623	49.3	49.954	50.587	51.201	51.797	52.376	55.058	57.452	83.432	84.696	85.864	86.945	87.946	88.872	89.729	90.522	91.255	91.934	92.56	93.141	93.414
1591	LDM	7	1	NP	S	D	D	1.4	7.424	24.305	27.08	29.455	31.512	33.318	34.922	36.363	37.669	38.866	39.97	40.997	41.957	42.861	43.715	44.526	45.299	46.039	46.748	47.431	48.09	48.727	49.343	49.941	50.522	51.087	53.706	56.044	80.258	81.359	82.37	83.302	84.16	84.95	85.677	86.347	86.964	87.533	88.056	88.539	88.766
1592	LDM	7	1	NP	S	D	D	1.4	8.296	26.779	29.803	32.388	34.628	36.594	38.341	39.91	41.334	42.638	43.843	44.962	46.01	46.995	47.927	48.812	49.655	50.462	51.236	51.981	52.699	53.393	54.064	54.715	55.348	55.963	58.811	61.351	87.336	88.479	89.525	90.482	91.36	92.164	92.9	93.573	94.19	94.755	95.27	95.742	95.963
1593	LDM	7	1	NP	S	D	D	1.4	8.388	26.808	29.807	32.369	34.588	36.534	38.262	39.814	41.222	42.512	43.702	44.808	45.843	46.816	47.736	48.61	49.443	50.239	51.003	51.738	52.446	53.131	53.793	54.436	55.059	55.666	58.472	60.972	85.856	86.947	87.953	88.883	89.744	90.542	91.281	91.967	92.603	93.193	93.74	94.248	94.488
1594	LDM	7	1	NP	S	D	D	1.4	8.264	26.194	29.104	31.589	33.741	35.629	37.305	38.811	40.176	41.426	42.579	43.65	44.651	45.593	46.482	47.326	48.129	48.897	49.633	50.341	51.024	51.682	52.32	52.938	53.538	54.121	56.822	59.233	82.975	83.937	84.816	85.621	86.362	87.045	87.675	88.258	88.799	89.303	89.771	90.208	90.416
1595	LDM	7	1	NP	S	D	D	1.4	7.993	25.163	27.938	30.306	32.355	34.152	35.748	37.181	38.482	39.673	40.773	41.796	42.752	43.653	44.503	45.311	46.081	46.818	47.524	48.203	48.858	49.49	50.102	50.694	51.27	51.829	54.415	56.715	79.078	79.986	80.813	81.569	82.263	82.9	83.487	84.028	84.53	84.995	85.427	85.831	86.023
1596	LDM	7	1	NP	S	D	D	1.4	7.601	23.813	26.426	28.656	30.585	32.275	33.776	35.123	36.345	37.463	38.495	39.454	40.35	41.193	41.989	42.745	43.464	44.153	44.812	45.447	46.058	46.648	47.22	47.774	48.311	48.834	51.251	53.402	73.887	74.684	75.409	76.071	76.678	77.236	77.751	78.228	78.673	79.088	79.477	79.845	80.021
1597	LDM	7	1	NP	S	D	D	1.4	8.994	27.99	31.05	33.66	35.917	37.895	39.649	41.223	42.649	43.953	45.154	46.269	47.311	48.29	49.214	50.09	50.925	51.722	52.487	53.222	53.93	54.614	55.277	55.919	56.543	57.149	59.962	62.475	86.22	87.135	87.975	88.75	89.469	90.138	90.761	91.344	91.89	92.401	92.881	93.332	93.547
1599	LDM	7	2	NP	S	D	D	1.4	7.57	25.256	28.186	30.699	32.882	34.802	36.51	38.046	39.44	40.716	41.893	42.986	44.006	44.964	45.867	46.722	47.535	48.311	49.053	49.765	50.45	51.111	51.749	52.367	52.967	53.55	56.255	58.692	88.532	89.833	90.981	91.994	92.887	93.676	94.371	94.985	95.528	96.01	96.435	96.815	96.989
1600	LDM	7	2	NP	S	D	D	1.4	7.832	25.664	28.602	31.121	33.307	35.229	36.939	38.476	39.87	41.147	42.324	43.417	44.438	45.396	46.3	47.156	47.97	48.747	49.491	50.206	50.893	51.557	52.199	52.82	53.424	54.011	56.739	59.2	87.909	89.094	90.142	91.069	91.892	92.623	93.275	93.858	94.38	94.851	95.274	95.659	95.838
1601	LDM	7	2	NP	S	D	D	1.4	6.757	25.124	28.22	30.865	33.153	35.158	36.935	38.528	39.971	41.29	42.504	43.63	44.681	45.667	46.597	47.477	48.314	49.113	49.877	50.611	51.318	51.999	52.659	53.297	53.918	54.521	57.325	59.86	89.8	90.962	91.968	92.841	93.599	94.259	94.834	95.337	95.779	96.169	96.512	96.82	96.961
1602	LDM	7	2	NP	S	D	D	1.4	6.761	24.886	27.922	30.511	32.748	34.705	36.439	37.993	39.4	40.687	41.872	42.972	44	44.964	45.875	46.739	47.561	48.345	49.098	49.82	50.517	51.189	51.839	52.47	53.082	53.678	56.449	58.949	88.325	89.551	90.632	91.589	92.435	93.186	93.854	94.448	94.979	95.455	95.881	96.267	96.445
1603	LDM	7	2	NP	S	D	D	1.4	7.119	25.924	29.058	31.73	34.038	36.058	37.847	39.45	40.901	42.227	43.449	44.581	45.638	46.63	47.565	48.451	49.294	50.098	50.868	51.608	52.32	53.007	53.672	54.316	54.942	55.55	58.38	60.934	90.204	91.327	92.304	93.155	93.898	94.548	95.118	95.619	96.061	96.453	96.8	97.111	97.253
1604	LDM	7	2	NP	S	D	D	1.4	7.077	25.579	28.653	31.273	33.536	35.516	37.27	38.843	40.266	41.566	42.763	43.873	44.908	45.88	46.795	47.662	48.486	49.272	50.025	50.747	51.442	52.113	52.761	53.39	54	54.594	57.353	59.846	88.888	90.037	91.042	91.924	92.7	93.384	93.99	94.527	95.006	95.435	95.82	96.169	96.33
1605	LDM	7	2	NP	S	D	D	1.4	7.437	26.652	29.834	32.547	34.889	36.94	38.756	40.384	41.857	43.203	44.442	45.589	46.66	47.663	48.608	49.502	50.351	51.16	51.934	52.677	53.391	54.079	54.744	55.388	56.012	56.62	59.437	61.978	91.09	92.174	93.109	93.918	94.619	95.226	95.754	96.214	96.618	96.972	97.284	97.561	97.687
1606	LDM	7	2	NP	S	D	D	1.4	7.463	26.601	29.759	32.448	34.767	36.795	38.589	40.197	41.652	42.98	44.203	45.337	46.395	47.387	48.323	49.21	50.053	50.858	51.628	52.368	53.08	53.767	54.431	55.075	55.7	56.308	59.127	61.661	89	90.035	90.948	91.757	92.477	93.12	93.697	94.216	94.686	95.114	95.503	95.86	96.028
1608	LDM	7	3	NP	S	D	D	1.4	8.452	28.267	31.537	34.341	36.778	38.925	40.84	42.565	44.136	45.577	46.908	48.146	49.304	50.39	51.415	52.384	53.304	54.18	55.016	55.815	56.581	57.317	58.026	58.708	59.368	60.006	62.925	65.499	96.145	97.234	98.109	98.815	99.362	99.72	99.872	99.934	99.976	100	100	100	100
1609	LDM	7	3	NP	S	D	D	1.4	8.815	28.923	32.216	35.037	37.488	39.647	41.571	43.307	44.887	46.339	47.68	48.929	50.096	51.193	52.228	53.208	54.138	55.023	55.869	56.677	57.452	58.197	58.913	59.604	60.271	60.916	63.868	66.469	96.944	97.93	98.693	99.279	99.7	99.941	100	100	100	100	100	100	100
1610	LDM	7	3	NP	S	D	D	1.4	9.089	29.451	32.77	35.612	38.082	40.257	42.196	43.946	45.539	47.003	48.356	49.615	50.792	51.898	52.941	53.928	54.865	55.757	56.607	57.42	58.2	58.948	59.667	60.36	61.029	61.675	64.623	67.21	97.056	98.022	98.766	99.328	99.724	99.946	100	100	100	100	100	100	100
1611	LDM	7	3	NP	S	D	D	1.4	9.288	29.794	33.124	35.976	38.452	40.634	42.579	44.334	45.931	47.398	48.754	50.014	51.193	52.3	53.342	54.328	55.264	56.153	57.001	57.811	58.587	59.331	60.046	60.734	61.398	62.04	64.961	67.521	97.139	98.093	98.824	99.368	99.743	99.951	100	100	100	100	100	100	100
1612	LDM	7	3	NP	S	D	D	1.4	11.162	33.933	37.483	40.492	43.083	45.347	47.353	49.15	50.778	52.264	53.631	54.897	56.075	57.177	58.212	59.187	60.109	60.983	61.814	62.605	63.361	64.084	64.778	65.444	66.085	66.702	69.499	71.923	97.875	98.636	99.203	99.6	99.848	99.972	100	100	100	100	100	100	100
1613	LDM	7	3	NP	S	D	D	1.4	11.462	34.577	38.171	41.216	43.838	46.129	48.158	49.976	51.621	53.123	54.504	55.782	56.972	58.083	59.125	60.107	61.035	61.914	62.749	63.543	64.301	65.026	65.72	66.387	67.027	67.644	70.431	72.841	98.259	98.96	99.46	99.774	99.932	99.991	100	100	100	100	100	100	100
1614	LDM	7	3	NP	S	D	D	1.4	11.6	34.817	38.414	41.458	44.077	46.364	48.388	50.202	51.843	53.341	54.718	55.993	57.179	58.287	59.327	60.306	61.231	62.107	62.939	63.731	64.486	65.208	65.9	66.563	67.201	67.814	70.584	72.975	98.42	99.149	99.644	99.861	99.937	99.983	100	100	100	100	100	100	100
1615	LDM	7	3	NP	S	D	D	1.4	11.798	35.221	38.843	41.908	44.544	46.848	48.887	50.714	52.367	53.877	55.265	56.548	57.743	58.859	59.906	60.891	61.822	62.703	63.54	64.335	65.094	65.819	66.513	67.178	67.818	68.433	71.205	73.593	98.55	99.244	99.711	99.905	99.96	99.99	100	100	100	100	100	100	100
1617	LDM	7	4	NP	S	D	D	1.4	6.743	25.792	29.032	31.799	34.189	36.28	38.13	39.787	41.284	42.652	43.91	45.076	46.165	47.186	48.149	49.061	49.929	50.757	51.549	52.31	53.041	53.746	54.426	55.085	55.722	56.341	59.187	61.698	87.715	88.847	89.867	90.788	91.619	92.37	93.049	93.664	94.222	94.729	95.189	95.609	95.805
1618	LDM	7	4	NP	S	D	D	1.4	7.3	27.422	30.815	33.707	36.202	38.381	40.308	42.033	43.592	45.017	46.329	47.547	48.685	49.754	50.763	51.72	52.632	53.503	54.337	55.138	55.909	56.652	57.37	58.065	58.737	59.389	62.383	65.007	89.825	90.807	91.684	92.471	93.177	93.811	94.381	94.895	95.359	95.779	96.159	96.505	96.667
1619	LDM	7	4	NP	S	D	D	1.4	7.583	28.076	31.513	34.441	36.967	39.174	41.126	42.873	44.454	45.897	47.226	48.458	49.608	50.688	51.707	52.672	53.59	54.466	55.304	56.108	56.88	57.625	58.343	59.037	59.709	60.359	63.341	65.952	90.767	91.705	92.533	93.267	93.918	94.495	95.009	95.468	95.878	96.247	96.578	96.877	97.016
1620	LDM	7	4	NP	S	D	D	1.4	7.833	28.699	32.178	35.138	37.688	39.915	41.885	43.647	45.242	46.698	48.04	49.284	50.447	51.539	52.569	53.546	54.475	55.362	56.21	57.024	57.807	58.56	59.287	59.99	60.669	61.327	64.333	66.952	90.691	91.586	92.383	93.095	93.731	94.3	94.811	95.27	95.684	96.059	96.398	96.706	96.85
1621	LDM	7	4	NP	S	D	D	1.4	7.977	28.942	32.426	35.39	37.944	40.174	42.145	43.908	45.503	46.959	48.299	49.542	50.702	51.79	52.817	53.79	54.715	55.597	56.442	57.252	58.03	58.78	59.503	60.202	60.878	61.533	64.529	67.141	89.934	90.759	91.5	92.169	92.774	93.325	93.826	94.284	94.705	95.093	95.449	95.78	95.936
1622	LDM	7	4	NP	S	D	D	1.4	8.418	30.295	33.913	36.989	39.637	41.948	43.991	45.818	47.471	48.98	50.369	51.657	52.861	53.99	55.055	56.065	57.025	57.94	58.816	59.656	60.462	61.239	61.988	62.711	63.41	64.087	67.175	69.857	92.956	93.735	94.416	95.015	95.542	96.005	96.415	96.777	97.098	97.384	97.638	97.867	97.972
1623	LDM	7	4	NP	S	D	D	1.4	8.443	30.2	33.79	36.841	39.467	41.758	43.783	45.593	47.229	48.722	50.096	51.368	52.555	53.669	54.718	55.711	56.655	57.554	58.414	59.238	60.03	60.791	61.525	62.234	62.918	63.581	66.608	69.239	91.865	92.617	93.276	93.856	94.368	94.821	95.223	95.581	95.903	96.193	96.455	96.694	96.805
1624	LDM	7	4	NP	S	D	D	1.4	8.676	30.814	34.452	37.542	40.2	42.519	44.569	46.402	48.06	49.574	50.967	52.259	53.465	54.597	55.665	56.676	57.637	58.553	59.429	60.269	61.076	61.851	62.599	63.321	64.018	64.692	67.765	70.425	92.77	93.52	94.179	94.761	95.276	95.731	96.135	96.495	96.816	97.104	97.362	97.595	97.704
1627	LDM	7	1	P	S	D	D	1.4	9.969	26.053	28.462	30.52	32.315	33.908	35.343	36.652	37.86	38.983	40.035	41.027	41.966	42.861	43.715	44.534	45.322	46.081	46.814	47.525	48.215	48.885	49.538	50.174	50.796	51.404	54.27	56.905	89.494	90.864	92.068	93.128	94.06	94.882	95.607	96.246	96.811	97.31	97.746	98.131	98.305
1628	LDM	7	1	P	S	D	D	1.4	10.059	26.353	28.793	30.875	32.689	34.297	35.744	37.063	38.277	39.405	40.461	41.455	42.395	43.29	44.143	44.96	45.745	46.501	47.23	47.936	48.619	49.283	49.929	50.558	51.172	51.771	54.586	57.159	88.323	89.632	90.785	91.803	92.701	93.495	94.196	94.817	95.368	95.858	96.292	96.681	96.86
1629	LDM	7	1	P	S	D	D	1.4	10.279	26.832	29.313	31.43	33.273	34.907	36.375	37.712	38.942	40.084	41.15	42.153	43.1	44	44.857	45.677	46.463	47.219	47.947	48.652	49.333	49.995	50.637	51.262	51.872	52.467	55.255	57.799	88.037	89.273	90.362	91.324	92.174	92.927	93.596	94.192	94.724	95.202	95.63	96.017	96.197
1630	LDM	7	1	P	S	D	D	1.4	10.57	27.581	30.132	32.309	34.204	35.881	37.389	38.76	40.019	41.186	42.274	43.296	44.26	45.174	46.044	46.874	47.669	48.432	49.167	49.877	50.563	51.228	51.873	52.501	53.113	53.71	56.504	59.052	89.299	90.517	91.585	92.524	93.349	94.075	94.716	95.281	95.782	96.227	96.621	96.975	97.137
1631	LDM	7	1	P	S	D	D	1.4	10.599	27.654	30.21	32.389	34.284	35.959	37.462	38.827	40.08	41.239	42.319	43.333	44.289	45.194	46.056	46.878	47.666	48.423	49.152	49.856	50.537	51.197	51.839	52.463	53.071	53.664	56.446	58.982	88.608	89.802	90.854	91.783	92.606	93.335	93.983	94.56	95.076	95.539	95.954	96.329	96.502
1632	LDM	7	1	P	S	D	D	1.4	10.678	27.85	30.422	32.614	34.52	36.205	37.716	39.087	40.345	41.509	42.593	43.609	44.566	45.472	46.333	47.155	47.941	48.695	49.421	50.121	50.798	51.454	52.091	52.71	53.313	53.902	56.657	59.172	88.937	90.13	91.175	92.094	92.902	93.613	94.241	94.796	95.289	95.728	96.118	96.468	96.63
1633	LDM	7	1	P	S	D	D	1.4	10.873	28.365	30.984	33.217	35.156	36.869	38.405	39.799	41.076	42.256	43.355	44.385	45.354	46.272	47.143	47.974	48.769	49.531	50.264	50.972	51.655	52.317	52.96	53.584	54.192	54.785	57.558	60.082	89.572	90.752	91.787	92.697	93.499	94.206	94.829	95.381	95.871	96.307	96.693	97.04	97.199
1634	LDM	7	1	P	S	D	D	1.4	10.886	28.4	31.021	33.253	35.191	36.902	38.434	39.823	41.095	42.27	43.362	44.385	45.348	46.258	47.122	47.946	48.733	49.489	50.215	50.915	51.591	52.246	52.882	53.499	54.101	54.687	57.427	59.922	89.352	90.556	91.615	92.548	93.37	94.095	94.736	95.302	95.804	96.251	96.646	97	97.162
1636	LDM	7	2	P	S	D	D	1.4	9.892	25.398	27.702	29.668	31.381	32.901	34.272	35.523	36.677	37.75	38.757	39.706	40.606	41.463	42.281	43.066	43.821	44.549	45.252	45.934	46.595	47.238	47.864	48.475	49.071	49.655	52.41	54.953	87.624	89.016	90.236	91.306	92.245	93.068	93.79	94.425	94.984	95.478	95.913	96.3	96.477
1637	LDM	7	2	P	S	D	D	1.4	10.066	25.864	28.211	30.213	31.956	33.503	34.897	36.168	37.34	38.43	39.451	40.414	41.326	42.193	43.021	43.814	44.576	45.31	46.019	46.704	47.369	48.014	48.642	49.253	49.849	50.432	53.171	55.683	87.618	89.005	90.225	91.299	92.244	93.076	93.807	94.451	95.02	95.523	95.966	96.361	96.541
1638	LDM	7	2	P	S	D	D	1.4	10.323	26.528	28.939	30.996	32.787	34.375	35.804	37.106	38.305	39.418	40.459	41.438	42.363	43.241	44.078	44.878	45.646	46.383	47.094	47.781	48.446	49.09	49.717	50.326	50.92	51.501	54.223	56.719	88.478	89.825	91.005	92.037	92.941	93.731	94.421	95.026	95.556	96.022	96.43	96.79	96.954
1639	LDM	7	2	P	S	D	D	1.4	10.603	27.246	29.723	31.837	33.676	35.306	36.772	38.105	39.332	40.469	41.531	42.529	43.471	44.365	45.215	46.028	46.807	47.555	48.276	48.972	49.646	50.299	50.934	51.552	52.154	52.742	55.503	58.034	89.309	90.557	91.641	92.582	93.401	94.113	94.732	95.272	95.745	96.159	96.522	96.843	96.989
1640	LDM	7	2	P	S	D	D	1.4	10.683	27.446	29.941	32.068	33.918	35.556	37.027	38.366	39.595	40.734	41.797	42.795	43.737	44.629	45.478	46.289	47.065	47.81	48.527	49.22	49.89	50.539	51.169	51.783	52.38	52.963	55.696	58.197	88.899	90.147	91.237	92.192	93.029	93.764	94.408	94.976	95.477	95.922	96.314	96.665	96.826
1641	LDM	7	2	P	S	D	D	1.4	10.824	27.801	30.329	32.484	34.357	36.015	37.502	38.854	40.095	41.243	42.314	43.318	44.264	45.161	46.013	46.826	47.604	48.351	49.069	49.763	50.434	51.083	51.714	52.327	52.924	53.507	56.239	58.737	89.275	90.509	91.585	92.525	93.347	94.065	94.694	95.245	95.729	96.156	96.532	96.866	97.018
1642	LDM	7	2	P	S	D	D	1.4	11.004	28.276	30.849	33.042	34.948	36.633	38.145	39.518	40.778	41.943	43.028	44.045	45.003	45.909	46.77	47.59	48.375	49.127	49.85	50.548	51.222	51.874	52.506	53.121	53.719	54.302	57.031	59.518	89.774	90.989	92.046	92.967	93.769	94.468	95.076	95.607	96.071	96.479	96.834	97.149	97.292
1643	LDM	7	2	P	S	D	D	1.4	10.983	28.21	30.776	32.963	34.863	36.543	38.049	39.415	40.668	41.826	42.903	43.911	44.86	45.757	46.608	47.418	48.193	48.935	49.648	50.336	51	51.642	52.265	52.87	53.46	54.034	56.725	59.184	89.47	90.699	91.772	92.712	93.534	94.254	94.885	95.44	95.928	96.359	96.739	97.076	97.231
1645	LDM	7	3	P	S	D	D	1.4	9.505	24.711	26.979	28.914	30.599	32.095	33.444	34.676	35.814	36.875	37.871	38.813	39.708	40.562	41.381	42.168	42.927	43.66	44.371	45.061	45.731	46.384	47.021	47.642	48.25	48.845	51.649	54.224	86.464	87.977	89.333	90.55	91.639	92.615	93.489	94.271	94.971	95.601	96.162	96.668	96.9
1646	LDM	7	3	P	S	D	D	1.4	9.79	25.498	27.845	29.846	31.588	33.133	34.524	35.792	36.962	38.051	39.071	40.034	40.946	41.816	42.647	43.445	44.213	44.953	45.668	46.362	47.035	47.689	48.326	48.947	49.553	50.146	52.931	55.477	86.967	88.413	89.706	90.863	91.898	92.824	93.652	94.395	95.061	95.66	96.197	96.681	96.904
1647	LDM	7	3	P	S	D	D	1.4	10.103	26.223	28.632	30.685	32.471	34.052	35.474	36.77	37.962	39.07	40.107	41.084	42.009	42.889	43.73	44.536	45.31	46.057	46.778	47.477	48.154	48.813	49.454	50.078	50.688	51.283	54.081	56.636	87.488	88.884	90.132	91.25	92.251	93.147	93.949	94.666	95.31	95.888	96.405	96.871	97.085
1648	LDM	7	3	P	S	D	D	1.4	10.25	26.622	29.068	31.152	32.963	34.566	36.005	37.315	38.52	39.638	40.683	41.668	42.599	43.484	44.329	45.138	45.916	46.665	47.388	48.088	48.767	49.426	50.067	50.692	51.302	51.897	54.692	57.241	87.69	89.043	90.253	91.335	92.304	93.171	93.948	94.644	95.271	95.835	96.34	96.796	97.007
1649	LDM	7	3	P	S	D	D	1.4	10.484	27.225	29.725	31.856	33.707	35.344	36.814	38.15	39.377	40.514	41.576	42.575	43.518	44.413	45.266	46.082	46.865	47.618	48.345	49.047	49.728	50.388	51.031	51.656	52.266	52.862	55.656	58.207	88.719	90.038	91.211	92.253	93.181	94.007	94.743	95.399	95.986	96.512	96.98	97.399	97.592
1650	LDM	7	3	P	S	D	D	1.4	10.539	27.368	29.88	32.019	33.876	35.518	36.991	38.329	39.558	40.697	41.76	42.758	43.701	44.596	45.449	46.265	47.047	47.8	48.525	49.227	49.907	50.566	51.207	51.831	52.439	53.033	55.816	58.35	88.316	89.626	90.794	91.838	92.769	93.602	94.347	95.014	95.612	96.15	96.631	97.064	97.264
1651	LDM	7	3	P	S	D	D	1.4	10.74	27.871	30.428	32.603	34.49	36.156	37.648	39.003	40.246	41.396	42.469	43.476	44.426	45.328	46.187	47.008	47.796	48.553	49.284	49.99	50.675	51.338	51.984	52.612	53.225	53.823	56.628	59.183	88.944	90.217	91.35	92.358	93.257	94.058	94.773	95.411	95.983	96.496	96.952	97.363	97.551
1652	LDM	7	3	P	S	D	D	1.4	10.814	28.062	30.636	32.826	34.726	36.403	37.904	39.266	40.513	41.667	42.742	43.751	44.702	45.604	46.462	47.281	48.067	48.822	49.55	50.254	50.936	51.597	52.24	52.865	53.475	54.071	56.863	59.408	88.968	90.225	91.342	92.338	93.227	94.019	94.728	95.361	95.929	96.438	96.893	97.302	97.49
1654	LDM	7	4	P	S	D	D	1.4	10.339	26.389	28.822	30.929	32.788	34.456	35.972	37.364	38.655	39.861	40.994	42.064	43.08	44.049	44.977	45.868	46.727	47.557	48.361	49.143	49.904	50.647	51.374	52.085	52.783	53.469	56.744	59.818	94.59	95.664	96.567	97.323	97.953	98.473	98.898	99.239	99.507	99.707	99.844	99.935	99.963
1655	LDM	7	4	P	S	D	D	1.4	13.723	35.793	39.197	42.082	44.555	46.702	48.591	50.279	51.812	53.225	54.549	55.807	57.017	58.194	59.35	60.491	61.625	62.755	63.882	65.012	66.142	67.27	68.4	69.526	70.648	71.766	77.194	82.188	100	100	100	100	100	100	100	100	100	100	100	100	100
1656	LDM	7	4	P	S	D	D	1.4	14.727	38.287	41.965	45.109	47.827	50.204	52.306	54.188	55.895	57.461	58.915	60.28	61.576	62.817	64.016	65.182	66.322	67.442	68.545	69.636	70.716	71.785	72.847	73.897	74.938	75.97	80.935	85.476	100	100	100	100	100	100	100	100	100	100	100	100	100
1657	LDM	7	4	P	S	D	D	1.4	16.17	42.076	45.973	49.287	52.161	54.703	56.991	59.086	61.029	62.854	64.584	66.237	67.823	69.354	70.833	72.266	73.655	75.002	76.308	77.573	78.797	79.981	81.125	82.227	83.289	84.309	88.806	92.336	100	100	100	100	100	100	100	100	100	100	100	100	100
1658	LDM	7	4	P	S	D	D	1.4	16.607	43.246	47.229	50.613	53.548	56.148	58.492	60.642	62.641	64.521	66.304	68.008	69.643	71.218	72.738	74.206	75.625	76.996	78.319	79.596	80.826	82.009	83.145	84.235	85.278	86.275	90.584	93.849	100	100	100	100	100	100	100	100	100	100	100	100	100
1659	LDM	7	4	P	S	D	D	1.4	16.796	43.743	47.761	51.173	54.131	56.749	59.11	61.275	63.288	65.181	66.977	68.693	70.338	71.923	73.451	74.927	76.351	77.725	79.051	80.329	81.558	82.738	83.871	84.955	85.991	86.979	91.225	94.406	100	100	100	100	100	100	100	100	100	100	100	100	100
1660	LDM	7	4	P	S	D	D	1.4	16.935	44.118	48.162	51.593	54.566	57.196	59.567	61.74	63.76	65.66	67.462	69.183	70.833	72.422	73.953	75.431	76.856	78.231	79.556	80.831	82.056	83.232	84.358	85.435	86.463	87.442	91.626	94.728	100	100	100	100	100	100	100	100	100	100	100	100	100
1661	LDM	7	4	P	S	D	D	1.4	17.032	44.417	48.478	51.919	54.897	57.531	59.905	62.082	64.107	66.012	67.82	69.549	71.206	72.803	74.342	75.826	77.258	78.639	79.969	81.249	82.477	83.656	84.783	85.859	86.885	87.861	92.016	95.066	100	100	100	100	100	100	100	100	100	100	100	100	100
1665	LDM	17	1	NP	T	V	J	7.4	2.482	17.136	20.781	24.276	27.605	30.762	33.748	36.566	39.222	41.726	44.084	46.308	48.405	50.385	52.256	54.027	55.706	57.299	58.814	60.256	61.632	62.947	64.205	65.411	66.569	67.682	72.684	76.947	100	100	100	100	100	100	100	100	100	100	100	100	100
1666	LDM	17	1	NP	T	V	J	7.4	2.407	18.391	22.439	26.276	29.874	33.225	36.337	39.222	41.895	44.376	46.681	48.828	50.834	52.715	54.485	56.155	57.739	59.245	60.684	62.062	63.386	64.663	65.898	67.095	68.257	69.389	74.66	79.399	100	100	100	100	100	100	100	100	100	100	100	100	100
1667	LDM	17	1	NP	T	V	J	7.4	2.789	21.178	25.703	29.905	33.766	37.301	40.532	43.491	46.208	48.713	51.033	53.194	55.215	57.118	58.917	60.626	62.257	63.82	65.323	66.773	68.175	69.534	70.854	72.136	73.385	74.601	80.23	85.135	100	100	100	100	100	100	100	100	100	100	100	100	100
1668	LDM	17	1	NP	T	V	J	7.4	3.296	24.404	29.543	34.308	38.687	42.697	46.364	49.721	52.799	55.629	58.24	60.656	62.901	64.992	66.948	68.783	70.511	72.144	73.69	75.157	76.553	77.885	79.156	80.373	81.539	82.656	87.6	91.615	100	100	100	100	100	100	100	100	100	100	100	100	100
1669	LDM	17	1	NP	T	V	J	7.4	3.587	26.099	31.45	36.405	40.963	45.148	48.988	52.515	55.76	58.75	61.512	64.065	66.433	68.631	70.676	72.582	74.361	76.024	77.582	79.042	80.413	81.703	82.915	84.059	85.138	86.156	90.47	93.744	100	100	100	100	100	100	100	100	100	100	100	100	100
1670	LDM	17	1	NP	T	V	J	7.4	3.777	27.024	32.466	37.494	42.116	46.356	50.249	53.823	57.111	60.14	62.934	65.516	67.905	70.117	72.17	74.077	75.851	77.503	79.044	80.481	81.824	83.081	84.257	85.36	86.395	87.366	91.42	94.425	100	100	100	100	100	100	100	100	100	100	100	100	100
1671	LDM	17	1	NP	T	V	J	7.4	3.917	27.653	33.143	38.206	42.853	47.112	51.017	54.601	57.895	60.926	63.72	66.298	68.682	70.886	72.929	74.823	76.582	78.218	79.741	81.157	82.479	83.713	84.865	85.944	86.954	87.899	91.822	94.705	100	100	100	100	100	100	100	100	100	100	100	100	100
1672	LDM	17	1	NP	T	V	J	7.4	4.057	28.232	33.765	38.86	43.532	47.813	51.737	55.338	58.648	61.693	64.499	67.088	69.479	71.688	73.733	75.627	77.383	79.013	80.527	81.932	83.239	84.458	85.591	86.649	87.637	88.558	92.347	95.086	100	100	100	100	100	100	100	100	100	100	100	100	100
1674	LDM	17	2	NP	T	V	J	7.4	1.642	12.476	15.134	17.685	20.129	22.47	24.716	26.869	28.937	30.921	32.827	34.658	36.417	38.107	39.731	41.291	42.791	44.232	45.617	46.948	48.228	49.459	50.642	51.78	52.874	53.927	58.633	62.546	87.897	88.561	89.155	89.692	90.184	90.638	91.06	91.457	91.833	92.19	92.531	92.858	93.017
1675	LDM	17	2	NP	T	V	J	7.4	1.702	13.877	16.719	19.383	21.881	24.228	26.441	28.533	30.515	32.396	34.186	35.892	37.519	39.074	40.56	41.982	43.343	44.646	45.896	47.094	48.244	49.348	50.407	51.425	52.403	53.344	57.541	61.032	84.414	85.051	85.618	86.128	86.591	87.017	87.411	87.78	88.129	88.46	88.777	89.083	89.233
1676	LDM	17	2	NP	T	V	J	7.4	1.872	15.304	18.331	21.135	23.735	26.157	28.422	30.548	32.551	34.443	36.235	37.936	39.554	41.095	42.565	43.968	45.308	46.59	47.817	48.992	50.119	51.199	52.235	53.23	54.185	55.104	59.201	62.613	86.038	86.694	87.281	87.812	88.298	88.748	89.168	89.564	89.939	90.298	90.643	90.976	91.139
1677	LDM	17	2	NP	T	V	J	7.4	1.997	16.202	19.329	22.204	24.857	27.315	29.604	31.745	33.756	35.65	37.439	39.134	40.743	42.272	43.728	45.116	46.439	47.704	48.912	50.069	51.176	52.236	53.253	54.228	55.165	56.064	60.073	63.411	86.9	87.599	88.227	88.797	89.32	89.803	90.255	90.679	91.079	91.461	91.825	92.175	92.345
1678	LDM	17	2	NP	T	V	J	7.4	2.151	17.222	20.483	23.468	26.212	28.747	31.101	33.298	35.357	37.293	39.12	40.847	42.484	44.038	45.516	46.923	48.264	49.544	50.767	51.935	53.054	54.125	55.151	56.135	57.079	57.986	62.029	65.396	89.091	89.748	90.328	90.846	91.314	91.74	92.131	92.495	92.835	93.156	93.46	93.75	93.891
1679	LDM	17	2	NP	T	V	J	7.4	2.217	17.488	20.748	23.724	26.454	28.97	31.304	33.48	35.516	37.428	39.231	40.935	42.548	44.078	45.532	46.916	48.234	49.491	50.692	51.839	52.936	53.987	54.993	55.959	56.885	57.774	61.741	65.051	89.135	89.865	90.515	91.098	91.627	92.109	92.551	92.961	93.342	93.698	94.034	94.351	94.503
1680	LDM	17	2	NP	T	V	J	7.4	2.336	18.193	21.541	24.591	27.384	29.957	32.34	34.56	36.636	38.586	40.422	42.156	43.796	45.351	46.828	48.231	49.568	50.841	52.056	53.216	54.325	55.386	56.401	57.375	58.308	59.204	63.194	66.521	90.791	91.467	92.054	92.568	93.023	93.428	93.791	94.121	94.423	94.702	94.961	95.204	95.321
1681	LDM	17	2	NP	T	V	J	7.4	2.353	18.119	21.419	24.418	27.158	29.677	32.008	34.176	36.202	38.102	39.891	41.58	43.177	44.691	46.128	47.495	48.796	50.036	51.22	52.35	53.431	54.466	55.457	56.407	57.318	58.193	62.095	65.351	88.902	89.583	90.183	90.717	91.197	91.631	92.028	92.393	92.732	93.05	93.349	93.633	93.77
1683	LDM	17	3	NP	T	V	J	7.4	1.538	13.536	16.534	19.404	22.143	24.75	27.232	29.592	31.836	33.97	35.999	37.929	39.766	41.514	43.179	44.765	46.277	47.719	49.097	50.412	51.669	52.872	54.024	55.127	56.185	57.2	61.716	65.471	91.244	91.903	92.478	92.986	93.438	93.843	94.209	94.541	94.845	95.125	95.383	95.623	95.737
1684	LDM	17	3	NP	T	V	J	7.4	1.734	15.359	18.605	21.644	24.482	27.132	29.609	31.928	34.103	36.145	38.067	39.88	41.591	43.209	44.743	46.198	47.58	48.896	50.151	51.348	52.492	53.586	54.635	55.641	56.608	57.536	61.698	65.213	90.929	91.579	92.145	92.645	93.09	93.49	93.854	94.187	94.495	94.781	95.049	95.301	95.421
1685	LDM	17	3	NP	T	V	J	7.4	1.824	15.97	19.216	22.218	24.992	27.557	29.937	32.15	34.214	36.144	37.954	39.655	41.258	42.771	44.203	45.56	46.849	48.076	49.245	50.362	51.429	52.451	53.431	54.372	55.277	56.148	60.066	63.398	88.72	89.403	90.005	90.542	91.026	91.465	91.869	92.242	92.59	92.917	93.224	93.516	93.656
1686	LDM	17	3	NP	T	V	J	7.4	1.886	16.655	19.959	22.992	25.776	28.336	30.7	32.889	34.923	36.82	38.595	40.26	41.826	43.302	44.699	46.022	47.278	48.473	49.613	50.701	51.742	52.74	53.698	54.619	55.505	56.359	60.219	63.529	89.495	90.19	90.798	91.336	91.817	92.25	92.644	93.006	93.339	93.65	93.939	94.212	94.342
1687	LDM	17	3	NP	T	V	J	7.4	1.995	17.267	20.619	23.68	26.478	29.044	31.407	33.591	35.618	37.506	39.271	40.925	42.481	43.948	45.334	46.649	47.897	49.085	50.219	51.302	52.339	53.333	54.288	55.207	56.092	56.946	60.816	64.149	90.072	90.71	91.262	91.747	92.178	92.565	92.918	93.241	93.541	93.822	94.085	94.335	94.456
1688	LDM	17	3	NP	T	V	J	7.4	2.063	17.509	20.847	23.884	26.652	29.184	31.511	33.658	35.649	37.502	39.233	40.855	42.38	43.818	45.177	46.466	47.69	48.855	49.967	51.03	52.048	53.024	53.962	54.865	55.735	56.574	60.381	63.666	89.494	90.127	90.673	91.149	91.571	91.95	92.293	92.608	92.9	93.175	93.434	93.682	93.802
1689	LDM	17	3	NP	T	V	J	7.4	2.142	17.86	21.221	24.271	27.046	29.581	31.907	34.051	36.037	37.883	39.607	41.222	42.739	44.169	45.521	46.803	48.02	49.179	50.285	51.343	52.357	53.329	54.265	55.166	56.034	56.873	60.688	63.993	89.883	90.501	91.034	91.502	91.919	92.296	92.64	92.958	93.256	93.536	93.803	94.058	94.182
1690	LDM	17	3	NP	T	V	J	7.4	5.913	20.871	24.046	26.925	29.54	31.927	34.116	36.133	37.999	39.733	41.351	42.866	44.289	45.629	46.896	48.097	49.237	50.323	51.36	52.351	53.302	54.214	55.092	55.938	56.754	57.543	61.139	64.268	89.625	90.24	90.763	91.215	91.609	91.957	92.267	92.548	92.805	93.043	93.265	93.474	93.575
1692	LDM	17	4	NP	T	V	J	7.4	1.443	11.533	13.989	16.328	18.555	20.674	22.695	24.623	26.465	28.227	29.914	31.53	33.08	34.567	35.994	37.366	38.683	39.95	41.168	42.34	43.468	44.555	45.601	46.609	47.581	48.519	52.738	56.298	81.314	81.993	82.591	83.121	83.597	84.026	84.417	84.776	85.109	85.42	85.713	85.992	86.126
1693	LDM	17	4	NP	T	V	J	7.4	1.661	13.546	16.302	18.874	21.277	23.526	25.64	27.632	29.515	31.3	32.996	34.611	36.151	37.622	39.028	40.375	41.665	42.902	44.09	45.23	46.327	47.381	48.396	49.373	50.314	51.221	55.303	58.749	83.949	84.684	85.333	85.911	86.431	86.901	87.329	87.722	88.086	88.424	88.742	89.041	89.185
1694	LDM	17	4	NP	T	V	J	7.4	1.852	15.02	17.98	20.716	23.249	25.603	27.801	29.862	31.801	33.632	35.365	37.011	38.576	40.068	41.493	42.855	44.158	45.406	46.604	47.754	48.859	49.921	50.944	51.928	52.877	53.792	57.916	61.414	87.134	87.846	88.475	89.038	89.547	90.012	90.441	90.841	91.216	91.571	91.909	92.233	92.39
1695	LDM	17	4	NP	T	V	J	7.4	1.959	15.718	18.741	21.518	24.079	26.45	28.658	30.723	32.662	34.49	36.218	37.857	39.413	40.895	42.307	43.655	44.944	46.178	47.359	48.493	49.581	50.626	51.631	52.597	53.529	54.426	58.466	61.891	87.576	88.286	88.91	89.465	89.964	90.419	90.837	91.226	91.591	91.936	92.265	92.58	92.733
1696	LDM	17	4	NP	T	V	J	7.4	1.973	15.675	18.635	21.342	23.829	26.125	28.258	30.248	32.114	33.87	35.528	37.099	38.589	40.007	41.357	42.645	43.876	45.054	46.182	47.263	48.3	49.296	50.254	51.175	52.062	52.917	56.765	60.029	85.149	85.871	86.502	87.062	87.562	88.014	88.426	88.806	89.16	89.494	89.81	90.113	90.26
1697	LDM	17	4	NP	T	V	J	7.4	2.048	16.044	19.034	21.762	24.263	26.569	28.707	30.7	32.566	34.32	35.974	37.539	39.022	40.431	41.771	43.048	44.267	45.433	46.547	47.615	48.639	49.621	50.565	51.473	52.347	53.188	56.977	60.194	85.187	85.864	86.445	86.95	87.392	87.784	88.136	88.457	88.753	89.03	89.292	89.544	89.667
1698	LDM	17	4	NP	T	V	J	7.4	2.164	16.704	19.78	22.583	25.148	27.509	29.696	31.733	33.638	35.427	37.112	38.706	40.215	41.648	43.011	44.309	45.548	46.732	47.865	48.95	49.99	50.989	51.948	52.871	53.76	54.616	58.473	61.754	86.99	87.679	88.278	88.803	89.27	89.69	90.071	90.422	90.748	91.055	91.348	91.628	91.765
1699	LDM	17	4	NP	T	V	J	7.4	2.204	16.812	19.884	22.677	25.23	27.577	29.748	31.766	33.65	35.418	37.08	38.65	40.135	41.543	42.881	44.154	45.368	46.527	47.635	48.696	49.713	50.689	51.626	52.528	53.396	54.233	58.008	61.228	86.319	86.971	87.529	88.014	88.44	88.818	89.158	89.469	89.757	90.028	90.285	90.532	90.652
1703	LDM	17	1	P	T	V	J	7.4	8.708	23.801	26.701	29.282	31.587	33.657	35.528	37.234	38.8	40.252	41.608	42.885	44.098	45.257	46.372	47.451	48.499	49.523	50.524	51.51	52.479	53.434	54.377	55.308	56.228	57.138	61.525	65.619	90.273	90.273	90.273	90.273	90.273	90.273	90.289	90.356	90.459	90.595	90.764	90.959	91.066
1704	LDM	17	1	P	T	V	J	7.4	9.595	25.513	28.517	31.179	33.547	35.669	37.585	39.328	40.929	42.412	43.797	45.103	46.343	47.528	48.669	49.773	50.846	51.893	52.918	53.925	54.915	55.889	56.851	57.799	58.736	59.661	64.101	68.216	91.606	91.606	91.606	91.606	91.606	91.606	91.612	91.639	91.692	91.776	91.899	92.052	92.139
1705	LDM	17	1	P	T	V	J	7.4	9.903	25.923	28.922	31.577	33.939	36.055	37.964	39.703	41.299	42.778	44.159	45.46	46.695	47.876	49.011	50.109	51.176	52.216	53.233	54.232	55.214	56.18	57.133	58.072	58.998	59.914	64.305	68.37	91.226	91.226	91.226	91.226	91.226	91.226	91.233	91.268	91.331	91.431	91.575	91.751	91.851
1706	LDM	17	1	P	T	V	J	7.4	10.605	27.296	30.405	33.156	35.603	37.795	39.775	41.578	43.234	44.769	46.203	47.555	48.837	50.062	51.24	52.379	53.484	54.561	55.613	56.646	57.659	58.655	59.637	60.603	61.555	62.495	66.987	71.123	94.044	94.044	94.044	94.044	94.044	94.044	94.058	94.119	94.208	94.323	94.463	94.621	94.706
1707	LDM	17	1	P	T	V	J	7.4	10.503	26.744	29.762	32.435	34.815	36.949	38.878	40.634	42.248	43.742	45.137	46.45	47.694	48.882	50.022	51.121	52.188	53.225	54.238	55.23	56.203	57.158	58.098	59.023	59.935	60.833	65.128	69.085	91.209	91.209	91.209	91.209	91.209	91.209	91.209	91.209	91.209	91.209	91.279	91.385	91.45
1708	LDM	17	1	P	T	V	J	7.4	10.791	27.24	30.295	33.002	35.413	37.575	39.529	41.308	42.942	44.455	45.866	47.194	48.452	49.652	50.803	51.913	52.989	54.035	55.056	56.057	57.038	58.001	58.949	59.881	60.8	61.706	66.035	70.024	91.606	91.606	91.606	91.606	91.606	91.606	91.606	91.606	91.606	91.606	91.688	91.81	91.885
1709	LDM	17	1	P	T	V	J	7.4	11.439	28.535	31.705	34.512	37.012	39.254	41.279	43.123	44.816	46.383	47.845	49.22	50.523	51.765	52.957	54.107	55.22	56.304	57.36	58.395	59.409	60.405	61.384	62.348	63.296	64.231	68.693	72.792	94.599	94.599	94.599	94.599	94.599	94.599	94.599	94.599	94.599	94.599	94.67	94.773	94.836
1710	LDM	17	1	P	T	V	J	7.4	11.514	28.556	31.721	34.525	37.023	39.263	41.286	43.127	44.816	46.378	47.834	49.203	50.497	51.731	52.913	54.053	55.156	56.228	57.273	58.296	59.298	60.282	61.25	62.201	63.138	64.062	68.468	72.518	93.973	93.973	93.973	93.973	93.973	93.973	93.973	93.973	93.973	93.973	93.997	94.035	94.059
1712	LDM	17	2	P	T	V	J	7.4	6.621	18.647	20.957	23.013	24.85	26.5	27.991	29.348	30.593	31.745	32.819	33.829	34.786	35.701	36.58	37.43	38.258	39.066	39.86	40.642	41.413	42.177	42.934	43.684	44.43	45.172	48.814	52.331	84.2	84.803	85.305	85.732	86.105	86.436	86.738	87.018	87.283	87.537	87.785	88.029	88.15
1713	LDM	17	2	P	T	V	J	7.4	7.098	19.553	21.911	24.005	25.875	27.555	29.074	30.458	31.729	32.907	34.006	35.04	36.02	36.956	37.856	38.726	39.572	40.398	41.206	42.002	42.787	43.562	44.329	45.089	45.842	46.591	50.25	53.766	85.06	85.589	86.014	86.363	86.654	86.905	87.127	87.329	87.518	87.7	87.879	88.058	88.148
1714	LDM	17	2	P	T	V	J	7.4	7.039	19.111	21.379	23.392	25.189	26.803	28.264	29.595	30.819	31.952	33.011	34.007	34.95	35.852	36.718	37.556	38.369	39.163	39.939	40.704	41.456	42.199	42.934	43.66	44.381	45.096	48.585	51.925	81.061	81.518	81.879	82.171	82.414	82.623	82.81	82.984	83.151	83.316	83.485	83.659	83.749
1715	LDM	17	2	P	T	V	J	7.4	8.117	21.663	24.199	26.451	28.462	30.27	31.906	33.398	34.769	36.04	37.226	38.342	39.4	40.41	41.38	42.317	43.227	44.114	44.982	45.836	46.677	47.506	48.326	49.137	49.94	50.737	54.623	58.34	90.984	91.536	91.977	92.336	92.633	92.882	93.097	93.285	93.455	93.611	93.758	93.899	93.967
1716	LDM	17	2	P	T	V	J	7.4	8.133	21.459	23.947	26.157	28.132	29.909	31.517	32.984	34.332	35.581	36.746	37.842	38.879	39.869	40.819	41.735	42.624	43.49	44.336	45.168	45.986	46.793	47.59	48.378	49.158	49.932	53.703	57.311	88.999	89.5	89.896	90.216	90.481	90.707	90.906	91.087	91.258	91.423	91.587	91.752	91.835
1717	LDM	17	2	P	T	V	J	7.4	8.065	21.118	23.555	25.721	27.656	29.396	30.971	32.407	33.726	34.947	36.085	37.155	38.167	39.132	40.057	40.949	41.814	42.656	43.479	44.288	45.082	45.865	46.639	47.404	48.161	48.912	52.567	56.059	86.727	87.242	87.653	87.989	88.267	88.503	88.707	88.889	89.056	89.213	89.363	89.509	89.582
1718	LDM	17	2	P	T	V	J	7.4	8.798	22.684	25.276	27.582	29.644	31.499	33.179	34.71	36.117	37.418	38.632	39.772	40.85	41.877	42.862	43.811	44.731	45.626	46.5	47.358	48.201	49.032	49.852	50.663	51.465	52.26	56.13	59.824	91.839	92.328	92.71	93.013	93.259	93.462	93.635	93.787	93.925	94.055	94.18	94.303	94.365
1719	LDM	17	2	P	T	V	J	7.4	8.682	22.15	24.66	26.892	28.889	30.685	32.312	33.795	35.159	36.421	37.597	38.703	39.749	40.745	41.7	42.621	43.513	44.38	45.228	46.059	46.875	47.679	48.473	49.256	50.032	50.8	54.53	58.082	88.663	89.136	89.505	89.798	90.034	90.228	90.391	90.534	90.663	90.782	90.898	91.012	91.07
1721	LDM	17	3	P	T	V	J	7.4	7.652	21.195	23.813	26.136	28.2	30.039	31.686	33.171	34.519	35.753	36.893	37.956	38.955	39.903	40.81	41.684	42.531	43.359	44.17	44.97	45.76	46.543	47.321	48.093	48.863	49.63	53.421	57.115	88.348	88.736	89.041	89.289	89.501	89.687	89.859	90.024	90.186	90.349	90.515	90.685	90.772
1722	LDM	17	3	P	T	V	J	7.4	7.999	21.643	24.241	26.542	28.583	30.401	32.03	33.5	34.836	36.059	37.19	38.245	39.237	40.178	41.078	41.944	42.785	43.604	44.406	45.196	45.976	46.747	47.513	48.272	49.028	49.78	53.488	57.088	87.377	87.749	88.037	88.268	88.46	88.626	88.773	88.91	89.042	89.17	89.298	89.428	89.494
1723	LDM	17	3	P	T	V	J	7.4	8.715	23.097	25.816	28.224	30.361	32.267	33.976	35.518	36.92	38.206	39.395	40.504	41.546	42.535	43.479	44.389	45.27	46.128	46.967	47.793	48.607	49.412	50.21	51.001	51.788	52.57	56.419	60.146	90.871	91.198	91.443	91.633	91.787	91.918	92.034	92.143	92.249	92.355	92.465	92.578	92.636
1724	LDM	17	3	P	T	V	J	7.4	9.026	23.608	26.353	28.782	30.938	32.861	34.584	36.14	37.554	38.851	40.049	41.166	42.216	43.211	44.162	45.077	45.963	46.826	47.67	48.5	49.318	50.127	50.929	51.724	52.514	53.3	57.168	60.915	91.404	91.675	91.867	92.01	92.121	92.214	92.299	92.381	92.466	92.556	92.654	92.759	92.815
1725	LDM	17	3	P	T	V	J	7.4	9.463	24.441	27.254	29.746	31.96	33.935	35.708	37.308	38.765	40.099	41.333	42.482	43.562	44.584	45.56	46.498	47.405	48.287	49.149	49.995	50.828	51.651	52.465	53.272	54.073	54.869	58.777	62.552	93.373	93.689	93.929	94.119	94.277	94.416	94.545	94.671	94.797	94.925	95.058	95.195	95.266
1726	LDM	17	3	P	T	V	J	7.4	9.906	25.168	28.031	30.567	32.821	34.833	36.64	38.272	39.756	41.117	42.375	43.547	44.647	45.689	46.682	47.636	48.559	49.455	50.329	51.187	52.032	52.864	53.688	54.503	55.312	56.116	60.052	63.844	94.454	94.743	94.952	95.11	95.234	95.336	95.426	95.512	95.595	95.68	95.769	95.862	95.91
1727	LDM	17	3	P	T	V	J	7.4	10.046	25.388	28.266	30.817	33.084	35.107	36.921	38.559	40.048	41.412	42.67	43.842	44.941	45.981	46.973	47.925	48.845	49.739	50.611	51.469	52.312	53.144	53.969	54.785	55.595	56.401	60.355	64.177	95.148	95.46	95.697	95.884	96.04	96.177	96.302	96.421	96.538	96.654	96.772	96.891	96.951
1728	LDM	17	3	P	T	V	J	7.4	10.018	25.151	27.989	30.506	32.744	34.743	36.537	38.157	39.629	40.978	42.223	43.381	44.467	45.494	46.473	47.412	48.318	49.198	50.056	50.899	51.727	52.544	53.353	54.153	54.947	55.736	59.606	63.345	93.861	94.15	94.358	94.515	94.637	94.737	94.826	94.908	94.989	95.071	95.156	95.246	95.293
1731	LDM	10	1	NP	T	D	F	4.4	3.067	17.996	21.45	24.654	27.614	30.346	32.868	35.199	37.356	39.357	41.216	42.947	44.564	46.076	47.494	48.827	50.082	51.267	52.388	53.45	54.458	55.418	56.333	57.207	58.043	58.844	62.41	65.41	90.957	91.792	92.522	93.165	93.735	94.243	94.699	95.11	95.484	95.826	96.139	96.429	96.565
1732	LDM	10	1	NP	T	D	F	4.4	4.375	20.655	24.017	27.061	29.82	32.329	34.618	36.716	38.645	40.426	42.075	43.609	45.04	46.378	47.635	48.817	49.933	50.989	51.991	52.942	53.849	54.715	55.543	56.337	57.098	57.83	61.118	63.924	88.64	89.492	90.247	90.922	91.53	92.08	92.582	93.043	93.468	93.863	94.232	94.578	94.743
1733	LDM	10	1	NP	T	D	F	4.4	3.584	20.517	24.14	27.415	30.373	33.053	35.489	37.712	39.749	41.624	43.357	44.963	46.46	47.857	49.168	50.401	51.564	52.664	53.707	54.699	55.644	56.547	57.411	58.239	59.034	59.799	63.243	66.188	91.136	91.88	92.528	93.097	93.602	94.053	94.461	94.832	95.174	95.49	95.784	96.061	96.192
1734	LDM	10	1	NP	T	D	F	4.4	3.802	21.359	25.02	28.305	31.257	33.92	36.332	38.528	40.537	42.384	44.09	45.672	47.146	48.523	49.816	51.033	52.182	53.271	54.304	55.288	56.227	57.125	57.985	58.811	59.605	60.37	63.825	66.795	91.816	92.543	93.174	93.729	94.22	94.658	95.053	95.412	95.741	96.045	96.327	96.59	96.716
1735	LDM	10	1	NP	T	D	F	4.4	5.09	23.112	26.59	29.68	32.439	34.918	37.16	39.2	41.067	42.786	44.376	45.854	47.233	48.525	49.741	50.888	51.973	53.003	53.983	54.918	55.811	56.666	57.487	58.276	59.036	59.768	63.081	65.932	90.176	90.915	91.56	92.129	92.634	93.087	93.496	93.869	94.212	94.53	94.827	95.106	95.239
1736	LDM	10	1	NP	T	D	F	4.4	4.16	22.627	26.344	29.65	32.602	35.251	37.642	39.815	41.8	43.626	45.312	46.877	48.337	49.704	50.989	52.201	53.348	54.436	55.472	56.46	57.404	58.308	59.176	60.01	60.814	61.589	65.098	68.123	92.787	93.444	94.009	94.5	94.931	95.313	95.656	95.967	96.25	96.512	96.755	96.983	97.091
1737	LDM	10	1	NP	T	D	F	4.4	5.455	24.173	27.7	30.815	33.586	36.068	38.308	40.344	42.206	43.921	45.508	46.984	48.363	49.656	50.874	52.025	53.116	54.153	55.14	56.083	56.986	57.851	58.682	59.482	60.253	60.996	64.366	67.271	91.311	92.003	92.605	93.133	93.6	94.018	94.395	94.738	95.054	95.346	95.619	95.875	95.998
1738	LDM	10	1	NP	T	D	F	4.4	4.457	23.597	27.356	30.681	33.636	36.282	38.667	40.832	42.812	44.633	46.318	47.884	49.348	50.721	52.014	53.236	54.395	55.496	56.546	57.549	58.508	59.429	60.313	61.163	61.983	62.773	66.354	69.429	93.326	93.933	94.454	94.907	95.304	95.657	95.973	96.259	96.521	96.762	96.987	97.197	97.298
1740	LDM	10	2	NP	T	D	F	4.4	3.961	18.622	21.736	24.586	27.196	29.59	31.791	33.82	35.694	37.431	39.045	40.548	41.952	43.266	44.5	45.66	46.754	47.788	48.767	49.696	50.58	51.421	52.224	52.993	53.729	54.434	57.59	60.266	84.616	85.494	86.273	86.972	87.601	88.171	88.691	89.169	89.611	90.021	90.405	90.765	90.938
1741	LDM	10	2	NP	T	D	F	4.4	4.282	19.975	23.197	26.113	28.758	31.164	33.362	35.377	37.23	38.942	40.527	42.002	43.377	44.663	45.869	47.004	48.075	49.087	50.047	50.958	51.826	52.653	53.444	54.201	54.928	55.626	58.759	61.435	86.2	87.07	87.836	88.514	89.12	89.664	90.154	90.601	91.01	91.388	91.737	92.064	92.22
1742	LDM	10	2	NP	T	D	F	4.4	4.608	21.218	24.542	27.527	30.216	32.651	34.864	36.886	38.741	40.451	42.033	43.503	44.874	46.156	47.36	48.493	49.562	50.575	51.536	52.45	53.321	54.153	54.95	55.714	56.447	57.153	60.335	63.064	87.967	88.818	89.567	90.232	90.825	91.358	91.84	92.278	92.679	93.05	93.392	93.711	93.863
1743	LDM	10	2	NP	T	D	F	4.4	4.857	22.073	25.447	28.461	31.164	33.602	35.813	37.828	39.674	41.374	42.947	44.406	45.768	47.041	48.237	49.363	50.427	51.434	52.391	53.302	54.171	55.001	55.797	56.561	57.295	58.002	61.197	63.947	88.964	89.776	90.484	91.107	91.659	92.151	92.593	92.992	93.356	93.689	93.996	94.281	94.416
1744	LDM	10	2	NP	T	D	F	4.4	4.947	22.184	25.507	28.461	31.103	33.479	35.629	37.587	39.379	41.028	42.554	43.97	45.292	46.529	47.692	48.788	49.824	50.806	51.741	52.63	53.481	54.294	55.075	55.824	56.546	57.241	60.389	63.106	87.323	88.077	88.732	89.308	89.816	90.269	90.675	91.043	91.378	91.687	91.972	92.239	92.366
1745	LDM	10	2	NP	T	D	F	4.4	4.734	20.98	24.071	26.813	29.26	31.458	33.446	35.256	36.913	38.439	39.85	41.162	42.386	43.533	44.611	45.628	46.589	47.501	48.369	49.195	49.985	50.74	51.465	52.161	52.83	53.476	56.395	58.911	81.415	82.124	82.74	83.278	83.753	84.173	84.549	84.887	85.195	85.477	85.736	85.979	86.095
1746	LDM	10	2	NP	T	D	F	4.4	5.224	22.879	26.203	29.143	31.761	34.109	36.229	38.157	39.92	41.543	43.044	44.438	45.74	46.96	48.107	49.189	50.213	51.185	52.11	52.993	53.836	54.644	55.419	56.165	56.883	57.576	60.714	63.426	86.972	87.66	88.255	88.774	89.231	89.637	90.001	90.332	90.634	90.914	91.175	91.421	91.539
1747	LDM	10	2	NP	T	D	F	4.4	5.488	23.773	27.185	30.197	32.876	35.276	37.444	39.415	41.218	42.878	44.413	45.841	47.175	48.425	49.601	50.712	51.763	52.762	53.712	54.619	55.486	56.317	57.114	57.881	58.62	59.332	62.56	65.346	89.393	90.102	90.717	91.256	91.733	92.158	92.541	92.889	93.208	93.503	93.777	94.034	94.156
1749	LDM	10	3	NP	T	D	F	4.4	3.994	18.879	22.082	25.022	27.719	30.196	32.476	34.58	36.525	38.328	40.005	41.567	43.028	44.396	45.681	46.891	48.034	49.114	50.138	51.11	52.036	52.918	53.761	54.568	55.341	56.083	59.405	62.221	87.588	88.556	89.425	90.208	90.918	91.562	92.15	92.687	93.18	93.635	94.053	94.442	94.625
1750	LDM	10	3	NP	T	D	F	4.4	4.316	20.285	23.594	26.593	29.314	31.79	34.051	36.121	38.026	39.784	41.413	42.927	44.339	45.66	46.901	48.069	49.171	50.214	51.204	52.146	53.043	53.9	54.721	55.507	56.263	56.989	60.261	63.061	88.216	89.121	89.928	90.651	91.302	91.892	92.426	92.914	93.361	93.772	94.151	94.502	94.668
1751	LDM	10	3	NP	T	D	F	4.4	4.665	21.628	25.045	28.117	30.885	33.389	35.664	37.741	39.645	41.399	43.022	44.528	45.933	47.246	48.48	49.641	50.739	51.778	52.766	53.706	54.603	55.461	56.284	57.073	57.833	58.565	61.876	64.729	90.042	90.883	91.625	92.283	92.872	93.4	93.876	94.307	94.7	95.06	95.389	95.693	95.836
1752	LDM	10	3	NP	T	D	F	4.4	4.825	22.081	25.48	28.515	31.237	33.69	35.913	37.939	39.793	41.5	43.079	44.545	45.912	47.192	48.395	49.529	50.602	51.619	52.587	53.509	54.39	55.234	56.043	56.821	57.57	58.293	61.565	64.392	89.472	90.309	91.048	91.705	92.292	92.819	93.296	93.728	94.123	94.485	94.818	95.126	95.272
1753	LDM	10	3	NP	T	D	F	4.4	5.024	22.671	26.088	29.126	31.843	34.285	36.495	38.507	40.348	42.042	43.609	45.065	46.423	47.696	48.892	50.021	51.09	52.104	53.069	53.99	54.87	55.714	56.523	57.302	58.052	58.775	62.055	64.889	89.678	90.484	91.193	91.823	92.385	92.889	93.344	93.756	94.133	94.478	94.794	95.088	95.227
1754	LDM	10	3	NP	T	D	F	4.4	5.217	23.231	26.67	29.718	32.437	34.877	37.081	39.086	40.921	42.609	44.171	45.622	46.977	48.247	49.443	50.571	51.64	52.656	53.623	54.547	55.43	56.278	57.092	57.875	58.63	59.359	62.67	65.536	90.225	90.99	91.662	92.256	92.784	93.257	93.683	94.07	94.423	94.747	95.046	95.323	95.455
1755	LDM	10	3	NP	T	D	F	4.4	5.402	23.763	27.23	30.297	33.028	35.475	37.684	39.693	41.53	43.219	44.783	46.235	47.592	48.864	50.061	51.191	52.262	53.279	54.248	55.174	56.06	56.909	57.726	58.511	59.269	60	63.324	66.205	91.245	92.026	92.709	93.311	93.844	94.319	94.745	95.128	95.475	95.791	96.079	96.344	96.469
1756	LDM	10	3	NP	T	D	F	4.4	5.547	24.125	27.6	30.668	33.395	35.837	38.041	40.044	41.876	43.562	45.123	46.573	47.929	49.2	50.397	51.528	52.6	53.619	54.59	55.517	56.405	57.257	58.075	58.863	59.622	60.355	63.685	66.567	90.964	91.684	92.307	92.852	93.33	93.752	94.126	94.459	94.758	95.028	95.273	95.496	95.601
1758	LDM	10	4	NP	T	D	F	4.4	4.024	19.209	22.471	25.463	28.207	30.726	33.044	35.184	37.163	38.999	40.707	42.3	43.79	45.187	46.5	47.737	48.905	50.01	51.058	52.053	53.001	53.905	54.768	55.594	56.385	57.145	60.537	63.401	87.975	88.877	89.683	90.407	91.06	91.651	92.188	92.677	93.126	93.538	93.918	94.271	94.438
1759	LDM	10	4	NP	T	D	F	4.4	4.202	19.952	23.215	26.17	28.849	31.285	33.509	35.547	37.422	39.153	40.758	42.25	43.644	44.948	46.173	47.327	48.416	49.448	50.427	51.358	52.246	53.094	53.905	54.683	55.429	56.147	59.373	62.12	85.675	86.469	87.167	87.782	88.326	88.808	89.237	89.621	89.966	90.278	90.561	90.821	90.944
1760	LDM	10	4	NP	T	D	F	4.4	4.619	21.653	25.083	28.163	30.937	33.446	35.727	37.81	39.722	41.486	43.119	44.638	46.056	47.384	48.633	49.81	50.923	51.978	52.981	53.937	54.849	55.721	56.557	57.359	58.131	58.873	62.22	65.083	89.545	90.358	91.072	91.703	92.263	92.762	93.209	93.611	93.975	94.307	94.61	94.891	95.023
1761	LDM	10	4	NP	T	D	F	4.4	4.721	21.83	25.201	28.21	30.909	33.342	35.548	37.559	39.404	41.103	42.677	44.14	45.506	46.786	47.99	49.125	50.199	51.218	52.187	53.111	53.993	54.837	55.645	56.422	57.169	57.889	61.134	63.911	87.757	88.561	89.268	89.892	90.445	90.937	91.377	91.771	92.127	92.452	92.747	93.02	93.148
1762	LDM	10	4	NP	T	D	F	4.4	4.906	22.373	25.759	28.769	31.459	33.877	36.065	38.057	39.881	41.561	43.115	44.56	45.909	47.174	48.364	49.488	50.552	51.562	52.524	53.442	54.319	55.16	55.967	56.743	57.49	58.211	61.473	64.279	87.936	88.688	89.348	89.933	90.453	90.919	91.339	91.72	92.07	92.393	92.693	92.974	93.109
1763	LDM	10	4	NP	T	D	F	4.4	4.081	22.351	26.041	29.325	32.259	34.893	37.273	39.436	41.415	43.235	44.917	46.48	47.939	49.306	50.592	51.806	52.955	54.047	55.086	56.077	57.025	57.934	58.806	59.644	60.452	61.231	64.754	67.781	92.329	93.047	93.67	94.215	94.695	95.12	95.497	95.835	96.14	96.417	96.668	96.9	97.009
1764	LDM	10	4	NP	T	D	F	4.4	5.417	24.094	27.624	30.745	33.522	36.012	38.261	40.307	42.18	43.906	45.504	46.991	48.382	49.687	50.917	52.08	53.183	54.231	55.23	56.183	57.096	57.972	58.813	59.621	60.4	61.151	64.55	67.468	91.412	92.147	92.788	93.35	93.844	94.282	94.67	95.017	95.329	95.612	95.868	96.104	96.215
1765	LDM	10	4	NP	T	D	F	4.4	5.551	24.392	27.922	31.038	33.807	36.287	38.525	40.56	42.423	44.138	45.727	47.206	48.589	49.887	51.111	52.268	53.365	54.409	55.404	56.355	57.265	58.139	58.978	59.786	60.564	61.315	64.718	67.643	91.07	91.764	92.373	92.911	93.389	93.816	94.201	94.55	94.868	95.161	95.432	95.684	95.804
1768	LDM	10	1	P	T	D	F	4.4	11.206	33.869	37.371	40.331	42.868	45.074	47.016	48.747	50.307	51.727	53.031	54.237	55.362	56.417	57.412	58.354	59.249	60.104	60.921	61.704	62.457	63.181	63.879	64.552	65.202	65.83	68.672	71.084	88.464	89.317	90.138	90.923	91.671	92.38	93.048	93.674	94.259	94.804	95.307	95.774	95.993
1769	LDM	10	1	P	T	D	F	4.4	10.412	35.312	39.227	42.518	45.323	47.746	49.866	51.746	53.432	54.96	56.359	57.649	58.849	59.972	61.029	62.028	62.976	63.879	64.742	65.569	66.361	67.123	67.855	68.56	69.239	69.894	72.835	75.288	89.806	90.496	91.18	91.851	92.505	93.136	93.74	94.314	94.856	95.365	95.838	96.278	96.486
1770	LDM	10	1	P	T	D	F	4.4	11.455	34.683	38.271	41.303	43.901	46.16	48.147	49.917	51.511	52.959	54.288	55.515	56.657	57.726	58.731	59.681	60.582	61.439	62.256	63.038	63.787	64.506	65.197	65.861	66.5	67.116	69.88	72.19	86.153	86.742	87.313	87.861	88.384	88.878	89.342	89.775	90.175	90.543	90.879	91.185	91.327
1771	LDM	10	1	P	T	D	F	4.4	12.623	38.229	42.185	45.527	48.389	50.875	53.06	55.005	56.754	58.343	59.799	61.142	62.391	63.559	64.658	65.695	66.677	67.612	68.504	69.356	70.171	70.954	71.705	72.428	73.123	73.792	76.788	79.28	93.044	93.578	94.102	94.611	95.101	95.569	96.013	96.43	96.819	97.18	97.512	97.816	97.958
1772	LDM	10	1	P	T	D	F	4.4	12.933	39.151	43.201	46.62	49.548	52.089	54.322	56.307	58.091	59.711	61.193	62.561	63.832	65.019	66.135	67.188	68.185	69.134	70.038	70.901	71.728	72.521	73.282	74.013	74.717	75.394	78.421	80.933	94.057	94.548	95.035	95.512	95.975	96.419	96.841	97.236	97.604	97.944	98.254	98.535	98.664
1773	LDM	10	1	P	T	D	F	4.4	13.189	39.969	44.106	47.598	50.588	53.181	55.457	57.48	59.296	60.943	62.45	63.837	65.126	66.329	67.458	68.522	69.53	70.488	71.4	72.271	73.104	73.903	74.669	75.405	76.113	76.793	79.833	82.347	94.395	94.81	95.231	95.651	96.066	96.469	96.855	97.223	97.569	97.891	98.189	98.461	98.588
1774	LDM	10	1	P	T	D	F	4.4	13.4	40.611	44.814	48.36	51.394	54.024	56.331	58.38	60.218	61.884	63.406	64.808	66.109	67.323	68.463	69.537	70.554	71.52	72.44	73.318	74.159	74.964	75.737	76.479	77.193	77.879	80.942	83.468	94.721	95.099	95.492	95.89	96.288	96.678	97.054	97.413	97.751	98.066	98.356	98.62	98.742
1775	LDM	10	1	P	T	D	F	4.4	13.699	41.545	45.843	49.469	52.569	55.254	57.609	59.698	61.571	63.267	64.815	66.239	67.559	68.789	69.943	71.029	72.056	73.03	73.957	74.841	75.686	76.495	77.27	78.014	78.728	79.415	82.471	84.982	95.408	95.715	96.042	96.378	96.719	97.056	97.385	97.7	97.998	98.278	98.535	98.771	98.88
1777	LDM	10	2	P	T	D	F	4.4	12.834	43.476	48.27	52.245	55.578	58.415	60.868	63.028	64.963	66.725	68.356	69.884	71.334	72.722	74.06	75.357	76.618	77.849	79.051	80.225	81.371	82.489	83.578	84.636	85.662	86.655	91.078	94.533	100	100	100	100	100	100	100	100	100	100	100	100	100
1778	LDM	10	2	P	T	D	F	4.4	13.356	45.017	49.935	54.039	57.517	60.515	63.145	65.492	67.619	69.573	71.388	73.091	74.7	76.228	77.686	79.081	80.417	81.697	82.925	84.101	85.226	86.301	87.327	88.303	89.231	90.11	93.806	96.433	100	100	100	100	100	100	100	100	100	100	100	100	100
1779	LDM	10	2	P	T	D	F	4.4	13.525	45.682	50.653	54.795	58.304	61.332	63.992	66.37	68.531	70.52	72.374	74.115	75.764	77.331	78.828	80.259	81.628	82.94	84.194	85.392	86.536	87.625	88.659	89.639	90.564	91.436	95.03	97.455	100	100	100	100	100	100	100	100	100	100	100	100	100
1780	LDM	10	2	P	T	D	F	4.4	13.566	45.895	50.887	55.046	58.567	61.604	64.272	66.658	68.826	70.823	72.684	74.433	76.089	77.664	79.167	80.604	81.979	83.295	84.554	85.755	86.899	87.989	89.021	89.999	90.921	91.787	95.336	97.693	100	100	100	100	100	100	100	100	100	100	100	100	100
1781	LDM	10	2	P	T	D	F	4.4	13.627	46.096	51.104	55.275	58.809	61.858	64.538	66.937	69.118	71.128	73.002	74.764	76.431	78.017	79.53	80.976	82.358	83.679	84.942	86.144	87.289	88.377	89.407	90.38	91.296	92.155	95.648	97.928	100	100	100	100	100	100	100	100	100	100	100	100	100
1782	LDM	10	2	P	T	D	F	4.4	13.707	46.405	51.429	55.607	59.141	62.19	64.869	67.268	69.452	71.467	73.348	75.119	76.798	78.396	79.922	81.382	82.777	84.111	85.386	86.599	87.753	88.848	89.882	90.858	91.774	92.631	96.075	98.26	100	100	100	100	100	100	100	100	100	100	100	100	100
1783	LDM	10	2	P	T	D	F	4.4	13.735	46.556	51.598	55.789	59.334	62.391	65.076	67.48	69.667	71.686	73.569	75.342	77.021	78.621	80.147	81.606	83.001	84.334	85.607	86.818	87.969	89.061	90.091	91.063	91.974	92.825	96.233	98.375	100	100	100	100	100	100	100	100	100	100	100	100	100
1784	LDM	10	2	P	T	D	F	4.4	13.759	46.703	51.748	55.937	59.477	62.529	65.211	67.613	69.802	71.824	73.713	75.494	77.185	78.796	80.335	81.808	83.216	84.562	85.847	87.07	88.232	89.332	90.37	91.347	92.261	93.115	96.503	98.588	100	100	100	100	100	100	100	100	100	100	100	100	100
1786	LDM	10	3	P	T	D	F	4.4	9.696	32.572	36.161	39.193	41.79	44.044	46.024	47.785	49.365	50.796	52.103	53.303	54.412	55.443	56.404	57.306	58.154	58.954	59.712	60.43	61.114	61.765	62.387	62.983	63.553	64.1	66.547	68.613	88.585	89.541	90.416	91.216	91.947	92.615	93.225	93.783	94.294	94.762	95.19	95.585	95.77
1787	LDM	10	3	P	T	D	F	4.4	11.517	34.65	38.214	41.235	43.834	46.101	48.103	49.891	51.503	52.969	54.312	55.55	56.699	57.77	58.771	59.713	60.6	61.439	62.235	62.99	63.71	64.396	65.052	65.68	66.282	66.859	69.435	71.598	91.367	92.322	93.199	94.001	94.733	95.397	95.998	96.54	97.027	97.464	97.852	98.197	98.354
1788	LDM	10	3	P	T	D	F	4.4	11.648	35.035	38.638	41.694	44.322	46.615	48.639	50.446	52.075	53.556	54.912	56.161	57.319	58.398	59.406	60.354	61.246	62.089	62.888	63.647	64.368	65.057	65.714	66.343	66.945	67.523	70.099	72.26	91.731	92.631	93.453	94.202	94.884	95.501	96.059	96.562	97.015	97.422	97.783	98.107	98.255
1789	LDM	10	3	P	T	D	F	4.4	11.927	35.902	39.595	42.726	45.419	47.767	49.839	51.687	53.352	54.865	56.249	57.523	58.704	59.802	60.829	61.792	62.699	63.556	64.367	65.137	65.869	66.567	67.233	67.87	68.481	69.066	71.676	73.866	93.063	93.9	94.66	95.347	95.966	96.522	97.02	97.463	97.857	98.205	98.509	98.776	98.897
1790	LDM	10	3	P	T	D	F	4.4	12.1	36.415	40.159	43.333	46.062	48.443	50.543	52.417	54.104	55.637	57.039	58.329	59.524	60.636	61.674	62.647	63.563	64.428	65.246	66.021	66.758	67.46	68.13	68.769	69.381	69.968	72.574	74.749	93.282	94.066	94.775	95.415	95.992	96.512	96.977	97.393	97.764	98.095	98.387	98.647	98.765
1791	LDM	10	3	P	T	D	F	4.4	12.255	36.897	40.691	43.904	46.666	49.072	51.194	53.085	54.787	56.333	57.746	59.046	60.25	61.369	62.415	63.396	64.319	65.19	66.015	66.797	67.54	68.248	68.924	69.57	70.188	70.781	73.415	75.613	93.817	94.571	95.252	95.866	96.419	96.915	97.358	97.752	98.102	98.409	98.676	98.911	99.017
1792	LDM	10	3	P	T	D	F	4.4	12.4	37.318	41.156	44.408	47.202	49.636	51.781	53.693	55.413	56.973	58.398	59.709	60.921	62.048	63.099	64.084	65.011	65.885	66.711	67.494	68.238	68.947	69.622	70.268	70.885	71.477	74.104	76.293	94.114	94.836	95.489	96.078	96.608	97.084	97.509	97.887	98.222	98.517	98.772	98.996	99.098
1793	LDM	10	3	P	T	D	F	4.4	12.515	37.707	41.583	44.865	47.686	50.144	52.309	54.24	55.976	57.55	58.989	60.311	61.533	62.668	63.727	64.718	65.65	66.528	67.357	68.142	68.888	69.597	70.272	70.917	71.533	72.122	74.733	76.9	94.352	95.052	95.683	96.251	96.761	97.218	97.625	97.987	98.307	98.588	98.831	99.044	99.14
1795	LDM	10	4	P	T	D	F	4.4	9.71	32.714	36.341	39.408	42.037	44.32	46.326	48.106	49.702	51.144	52.458	53.661	54.771	55.799	56.757	57.653	58.496	59.29	60.041	60.754	61.433	62.081	62.701	63.295	63.867	64.418	66.914	69.086	92.151	93.024	93.779	94.436	95.007	95.504	95.938	96.318	96.652	96.948	97.209	97.443	97.55
1796	LDM	10	4	P	T	D	F	4.4	10.034	33.879	37.637	40.816	43.541	45.908	47.986	49.831	51.485	52.978	54.337	55.582	56.729	57.79	58.778	59.701	60.567	61.382	62.153	62.883	63.576	64.238	64.869	65.474	66.055	66.613	69.132	71.309	93.74	94.538	95.219	95.804	96.304	96.733	97.102	97.42	97.695	97.934	98.142	98.325	98.408
1797	LDM	10	4	P	T	D	F	4.4	10.177	34.34	38.147	41.367	44.127	46.522	48.626	50.493	52.164	53.674	55.047	56.303	57.46	58.53	59.525	60.454	61.325	62.144	62.919	63.651	64.347	65.011	65.644	66.25	66.832	67.391	69.911	72.088	94.032	94.775	95.406	95.943	96.399	96.789	97.121	97.406	97.652	97.865	98.049	98.211	98.285
1798	LDM	10	4	P	T	D	F	4.4	10.263	34.637	38.479	41.729	44.514	46.932	49.053	50.934	52.617	54.135	55.515	56.775	57.934	59.005	59.999	60.927	61.795	62.612	63.382	64.11	64.801	65.46	66.088	66.689	67.265	67.819	70.314	72.469	94.262	95.001	95.63	96.166	96.624	97.015	97.35	97.638	97.887	98.103	98.29	98.455	98.529
1799	LDM	10	4	P	T	D	F	4.4	10.462	35.335	39.257	42.572	45.412	47.874	50.032	51.944	53.653	55.193	56.592	57.868	59.041	60.124	61.129	62.067	62.944	63.768	64.546	65.28	65.978	66.642	67.275	67.881	68.462	69.02	71.533	73.699	94.862	95.541	96.115	96.602	97.017	97.37	97.671	97.93	98.153	98.347	98.515	98.663	98.73
1800	LDM	10	4	P	T	D	F	4.4	12.008	36.236	39.983	43.16	45.893	48.274	50.371	52.237	53.912	55.428	56.809	58.075	59.243	60.325	61.332	62.274	63.158	63.991	64.778	65.523	66.232	66.908	67.554	68.172	68.766	69.337	71.91	74.128	95.485	96.219	96.85	97.393	97.86	98.26	98.599	98.888	99.134	99.346	99.526	99.675	99.736
1801	LDM	10	4	P	T	D	F	4.4	12.099	36.527	40.305	43.509	46.265	48.665	50.778	52.659	54.346	55.872	57.262	58.536	59.71	60.798	61.81	62.756	63.643	64.479	65.269	66.017	66.728	67.405	68.052	68.672	69.266	69.838	72.411	74.624	95.647	96.356	96.964	97.488	97.938	98.323	98.65	98.928	99.166	99.37	99.544	99.687	99.746
1802	LDM	10	4	P	T	D	F	4.4	11.993	36.203	39.946	43.12	45.849	48.226	50.318	52.18	53.85	55.361	56.737	57.996	59.157	60.231	61.23	62.163	63.038	63.861	64.638	65.373	66.072	66.737	67.372	67.98	68.562	69.122	71.642	73.81	94.274	94.894	95.414	95.851	96.219	96.529	96.791	97.013	97.203	97.368	97.511	97.637	97.695
1804	LDM	10	5	P	T	D	F	4.4	8.798	29.626	32.902	35.675	38.055	40.127	41.95	43.575	45.034	46.357	47.565	48.674	49.7	50.651	51.539	52.371	53.153	53.89	54.588	55.25	55.881	56.483	57.058	57.61	58.141	58.651	60.967	62.989	89.01	90.283	91.411	92.41	93.293	94.071	94.757	95.36	95.892	96.362	96.773	97.138	97.305
1805	LDM	10	5	P	T	D	F	4.4	9.024	30.491	33.868	36.724	39.175	41.307	43.182	44.851	46.35	47.708	48.946	50.083	51.134	52.108	53.016	53.867	54.666	55.419	56.132	56.808	57.451	58.065	58.651	59.213	59.753	60.273	62.624	64.67	89.904	91.079	92.115	93.026	93.827	94.531	95.147	95.688	96.163	96.582	96.948	97.272	97.42
1806	LDM	10	5	P	T	D	F	4.4	9.19	31.058	34.5	37.411	39.909	42.08	43.989	45.687	47.21	48.589	49.845	50.997	52.061	53.046	53.964	54.823	55.63	56.39	57.108	57.789	58.437	59.054	59.645	60.21	60.753	61.275	63.636	65.686	90.17	91.291	92.284	93.163	93.939	94.626	95.233	95.769	96.244	96.665	97.037	97.369	97.521
1807	LDM	10	5	P	T	D	F	4.4	9.442	31.909	35.444	38.434	40.998	43.227	45.186	46.928	48.49	49.903	51.19	52.369	53.456	54.462	55.398	56.273	57.093	57.865	58.594	59.284	59.939	60.563	61.158	61.728	62.275	62.8	65.168	67.22	91.789	92.884	93.845	94.688	95.427	96.074	96.64	97.135	97.569	97.95	98.281	98.572	98.703
1808	LDM	10	5	P	T	D	F	4.4	9.635	32.584	36.193	39.245	41.86	44.133	46.129	47.904	49.494	50.932	52.242	53.442	54.548	55.571	56.524	57.414	58.249	59.034	59.776	60.478	61.145	61.78	62.386	62.967	63.523	64.058	66.467	68.551	92.348	93.328	94.177	94.912	95.547	96.095	96.568	96.975	97.327	97.633	97.896	98.126	98.229
1809	LDM	10	5	P	T	D	F	4.4	9.647	32.612	36.222	39.274	41.888	44.158	46.152	47.922	49.508	50.94	52.244	53.437	54.536	55.553	56.499	57.382	58.21	58.989	59.724	60.42	61.081	61.711	62.311	62.886	63.437	63.967	66.355	68.42	91.844	92.832	93.695	94.45	95.11	95.687	96.191	96.631	97.018	97.357	97.654	97.917	98.037
1810	LDM	10	5	P	T	D	F	4.4	9.831	33.243	36.923	40.034	42.699	45.013	47.044	48.847	50.461	51.919	53.244	54.456	55.572	56.604	57.562	58.456	59.293	60.08	60.823	61.524	62.19	62.824	63.428	64.006	64.56	65.092	67.485	69.553	92.859	93.789	94.591	95.284	95.882	96.397	96.841	97.224	97.556	97.845	98.094	98.313	98.411
1811	LDM	10	5	P	T	D	F	4.4	9.968	33.7	37.434	40.589	43.291	45.634	47.689	49.511	51.141	52.611	53.946	55.166	56.289	57.326	58.289	59.188	60.03	60.821	61.568	62.274	62.945	63.583	64.192	64.775	65.333	65.87	68.29	70.383	93.313	94.205	94.974	95.637	96.207	96.698	97.12	97.482	97.796	98.066	98.299	98.502	98.594
1815	LDM	11	1	NP	S	D	F	1.7	8.472	28.742	32.177	35.15	37.748	40.042	42.084	43.917	45.576	47.088	48.473	49.751	50.935	52.037	53.068	54.036	54.948	55.81	56.627	57.403	58.144	58.851	59.528	60.178	60.802	61.402	64.109	66.429	86.615	87.366	88.049	88.676	89.256	89.795	90.299	90.773	91.22	91.644	92.047	92.433	92.62
1816	LDM	11	1	NP	S	D	F	1.7	8.745	29.303	32.744	35.712	38.297	40.572	42.592	44.402	46.037	47.524	48.886	50.14	51.302	52.384	53.395	54.345	55.241	56.088	56.891	57.655	58.385	59.082	59.75	60.392	61.009	61.603	64.29	66.598	85.746	86.379	86.95	87.473	87.955	88.404	88.826	89.225	89.606	89.971	90.324	90.666	90.833
1817	LDM	11	1	NP	S	D	F	1.7	9.105	30.162	33.657	36.665	39.281	41.579	43.616	45.439	47.082	48.576	49.943	51.2	52.365	53.448	54.461	55.411	56.307	57.155	57.959	58.724	59.454	60.153	60.823	61.466	62.085	62.683	65.387	67.72	86.885	87.477	88.01	88.497	88.947	89.366	89.761	90.138	90.498	90.846	91.184	91.513	91.675
1818	LDM	11	1	NP	S	D	F	1.7	8.725	28.672	31.956	34.779	37.232	39.386	41.296	43.006	44.548	45.95	47.234	48.416	49.511	50.529	51.481	52.375	53.217	54.013	54.768	55.485	56.17	56.824	57.45	58.051	58.628	59.184	61.692	63.841	81.622	82.185	82.683	83.128	83.526	83.887	84.215	84.517	84.797	85.059	85.306	85.541	85.655
1819	LDM	11	1	NP	S	D	F	1.7	9.7	31.622	35.214	38.297	40.973	43.32	45.398	47.257	48.933	50.456	51.849	53.131	54.319	55.423	56.456	57.425	58.339	59.204	60.024	60.804	61.549	62.261	62.944	63.6	64.231	64.839	67.592	69.962	89.002	89.577	90.095	90.567	91.003	91.409	91.791	92.153	92.498	92.829	93.149	93.458	93.609
1820	LDM	11	1	NP	S	D	F	1.7	10.084	32.514	36.173	39.312	42.034	44.42	46.533	48.422	50.124	51.671	53.085	54.387	55.592	56.713	57.761	58.745	59.672	60.549	61.382	62.174	62.93	63.653	64.346	65.012	65.653	66.271	69.067	71.476	90.86	91.451	91.982	92.465	92.909	93.319	93.701	94.058	94.395	94.713	95.015	95.303	95.442
1821	LDM	11	1	NP	S	D	F	1.7	10.312	33.04	36.735	39.902	42.647	45.052	47.181	49.083	50.796	52.351	53.774	55.081	56.292	57.417	58.469	59.456	60.386	61.266	62.101	62.895	63.653	64.378	65.073	65.741	66.384	67.004	69.813	72.237	91.15	91.654	92.103	92.509	92.88	93.226	93.549	93.856	94.149	94.43	94.703	94.966	95.095
1822	LDM	11	1	NP	S	D	F	1.7	9.224	33.501	37.542	40.994	43.973	46.571	48.859	50.894	52.718	54.368	55.871	57.248	58.519	59.698	60.797	61.827	62.797	63.712	64.58	65.405	66.192	66.944	67.665	68.358	69.025	69.668	72.58	75.093	93.195	93.561	93.881	94.167	94.428	94.673	94.905	95.13	95.348	95.562	95.775	95.985	96.09
1824	LDM	11	2	NP	S	D	F	1.7	8.016	27.085	30.294	33.069	35.494	37.634	39.541	41.255	42.808	44.224	45.524	46.722	47.835	48.871	49.84	50.749	51.606	52.417	53.185	53.914	54.61	55.274	55.909	56.519	57.105	57.669	60.219	62.423	85.553	86.532	87.403	88.179	88.873	89.494	90.05	90.549	90.999	91.406	91.774	92.11	92.267
1825	LDM	11	2	NP	S	D	F	1.7	7.409	28.392	32.006	35.12	37.829	40.209	42.318	44.204	45.904	47.447	48.857	50.152	51.35	52.46	53.496	54.466	55.378	56.238	57.051	57.823	58.557	59.258	59.928	60.571	61.188	61.783	64.47	66.799	90.819	91.732	92.531	93.233	93.852	94.399	94.883	95.314	95.7	96.046	96.358	96.641	96.773
1826	LDM	11	2	NP	S	D	F	1.7	7.672	29.057	32.706	35.844	38.57	40.962	43.079	44.972	46.676	48.222	49.634	50.932	52.13	53.242	54.279	55.251	56.163	57.024	57.839	58.612	59.348	60.05	60.721	61.365	61.984	62.58	65.275	67.613	91.935	92.863	93.672	94.379	94.998	95.539	96.014	96.432	96.8	97.126	97.413	97.67	97.787
1827	LDM	11	2	NP	S	D	F	1.7	9.33	30.628	34.128	37.137	39.752	42.052	44.093	45.922	47.575	49.08	50.459	51.729	52.907	54.003	55.028	55.99	56.896	57.753	58.566	59.339	60.076	60.78	61.455	62.102	62.725	63.325	66.042	68.395	91.45	92.288	93.02	93.661	94.223	94.716	95.151	95.535	95.876	96.179	96.449	96.693	96.806
1828	LDM	11	2	NP	S	D	F	1.7	8.217	30.551	34.311	37.536	40.331	42.779	44.944	46.877	48.617	50.195	51.636	52.96	54.182	55.317	56.375	57.366	58.297	59.175	60.006	60.795	61.546	62.262	62.947	63.605	64.236	64.844	67.594	69.979	93.604	94.401	95.085	95.672	96.178	96.615	96.993	97.322	97.61	97.862	98.084	98.281	98.371
1829	LDM	11	2	NP	S	D	F	1.7	9.802	31.768	35.35	38.423	41.091	43.434	45.513	47.374	49.055	50.584	51.985	53.276	54.472	55.586	56.627	57.605	58.527	59.398	60.225	61.012	61.762	62.48	63.167	63.828	64.463	65.076	67.853	70.261	93.018	93.769	94.416	94.975	95.459	95.88	96.248	96.569	96.853	97.105	97.329	97.53	97.623
1830	LDM	11	2	NP	S	D	F	1.7	8.667	31.823	35.686	38.993	41.854	44.356	46.566	48.537	50.31	51.917	53.384	54.73	55.974	57.128	58.205	59.213	60.161	61.056	61.903	62.707	63.473	64.205	64.905	65.577	66.223	66.845	69.661	72.101	94.754	95.422	95.986	96.464	96.871	97.218	97.517	97.775	97.999	98.196	98.369	98.524	98.595
1831	LDM	11	2	NP	S	D	F	1.7	8.865	32.278	36.172	39.502	42.38	44.897	47.119	49.1	50.882	52.498	53.973	55.328	56.58	57.742	58.827	59.844	60.8	61.704	62.56	63.372	64.147	64.887	65.596	66.277	66.931	67.561	70.417	72.891	95.165	95.792	96.319	96.765	97.143	97.465	97.74	97.978	98.185	98.366	98.524	98.666	98.731
1833	LDM	11	3	NP	S	D	F	1.7	8.515	29.073	32.536	35.527	38.139	40.443	42.494	44.337	46.004	47.525	48.919	50.204	51.396	52.504	53.54	54.511	55.424	56.286	57.102	57.875	58.61	59.31	59.978	60.618	61.23	61.818	64.445	66.67	87.533	88.357	89.09	89.744	90.33	90.854	91.326	91.752	92.137	92.488	92.808	93.101	93.239
1834	LDM	11	3	NP	S	D	F	1.7	9.034	30.479	34.05	37.126	39.804	42.163	44.26	46.143	47.846	49.399	50.824	52.138	53.357	54.492	55.554	56.55	57.489	58.375	59.214	60.011	60.769	61.491	62.182	62.842	63.475	64.083	66.801	69.102	90.132	90.955	91.69	92.348	92.939	93.471	93.951	94.385	94.779	95.138	95.465	95.765	95.906
1835	LDM	11	3	NP	S	D	F	1.7	9.415	31.43	35.067	38.193	40.911	43.302	45.426	47.331	49.054	50.624	52.065	53.393	54.625	55.772	56.846	57.853	58.802	59.698	60.546	61.352	62.118	62.849	63.547	64.215	64.855	65.469	68.216	70.538	91.226	92.006	92.7	93.32	93.875	94.373	94.822	95.227	95.595	95.929	96.232	96.511	96.641
1836	LDM	11	3	NP	S	D	F	1.7	9.554	31.638	35.263	38.375	41.079	43.454	45.564	47.455	49.164	50.721	52.149	53.465	54.686	55.822	56.885	57.882	58.821	59.708	60.548	61.345	62.103	62.827	63.517	64.178	64.812	65.42	68.14	70.441	90.623	91.346	91.985	92.553	93.06	93.515	93.924	94.293	94.629	94.936	95.216	95.475	95.597
1837	LDM	11	3	NP	S	D	F	1.7	9.683	31.823	35.441	38.545	41.239	43.606	45.706	47.589	49.29	50.84	52.261	53.571	54.786	55.917	56.975	57.968	58.904	59.787	60.625	61.419	62.176	62.898	63.587	64.248	64.881	65.489	68.213	70.524	91.105	91.856	92.52	93.11	93.636	94.107	94.529	94.909	95.253	95.565	95.848	96.108	96.229
1838	LDM	11	3	NP	S	D	F	1.7	9.776	31.958	35.566	38.658	41.34	43.695	45.785	47.658	49.35	50.891	52.304	53.607	54.814	55.939	56.99	57.976	58.905	59.783	60.613	61.402	62.152	62.867	63.55	64.204	64.831	65.433	68.126	70.407	90.268	90.929	91.503	92.005	92.446	92.835	93.181	93.49	93.769	94.022	94.253	94.468	94.569
1839	LDM	11	3	NP	S	D	F	1.7	10.171	33.085	36.804	39.988	42.749	45.17	47.317	49.239	50.975	52.554	54.001	55.335	56.571	57.721	58.796	59.805	60.756	61.653	62.503	63.31	64.078	64.811	65.511	66.181	66.824	67.441	70.206	72.551	92.543	93.187	93.747	94.237	94.667	95.047	95.383	95.684	95.955	96.199	96.421	96.625	96.721
1840	LDM	11	3	NP	S	D	F	1.7	10.44	33.789	37.563	40.792	43.591	46.047	48.224	50.174	51.935	53.54	55.011	56.367	57.624	58.795	59.89	60.918	61.886	62.8	63.666	64.488	65.27	66.016	66.728	67.41	68.063	68.69	71.493	73.862	93.847	94.498	95.064	95.56	95.996	96.379	96.718	97.019	97.288	97.529	97.744	97.939	98.03
1842	LDM	11	4	NP	S	D	F	1.7	8.283	28.229	31.588	34.492	37.028	39.268	41.264	43.059	44.687	46.172	47.537	48.796	49.965	51.054	52.073	53.03	53.931	54.782	55.589	56.354	57.083	57.778	58.442	59.078	59.688	60.274	62.905	65.151	87.63	88.581	89.43	90.191	90.873	91.486	92.038	92.536	92.987	93.396	93.768	94.109	94.268
1843	LDM	11	4	NP	S	D	F	1.7	8.949	30.056	33.571	36.602	39.244	41.573	43.646	45.508	47.195	48.733	50.146	51.448	52.657	53.783	54.837	55.826	56.757	57.637	58.47	59.262	60.015	60.734	61.421	62.079	62.71	63.317	66.043	68.373	91.135	92.028	92.815	93.51	94.123	94.666	95.147	95.573	95.953	96.292	96.594	96.866	96.992
1844	LDM	11	4	NP	S	D	F	1.7	9.02	29.968	33.428	36.403	38.991	41.267	43.291	45.106	46.749	48.245	49.619	50.886	52.061	53.156	54.181	55.143	56.051	56.908	57.722	58.494	59.231	59.934	60.607	61.252	61.871	62.467	65.149	67.447	89.489	90.343	91.098	91.767	92.361	92.888	93.358	93.778	94.155	94.494	94.8	95.078	95.208
1845	LDM	11	4	NP	S	D	F	1.7	9.422	31	34.539	37.578	40.219	42.54	44.602	46.451	48.122	49.645	51.043	52.331	53.526	54.64	55.682	56.66	57.583	58.455	59.282	60.068	60.817	61.533	62.218	62.874	63.505	64.112	66.849	69.197	91.209	91.998	92.689	93.298	93.836	94.312	94.735	95.113	95.453	95.759	96.036	96.29	96.408
1846	LDM	11	4	NP	S	D	F	1.7	9.726	31.79	35.394	38.487	41.174	43.534	45.63	47.508	49.206	50.753	52.171	53.478	54.691	55.82	56.876	57.868	58.803	59.687	60.525	61.321	62.08	62.805	63.499	64.165	64.804	65.419	68.194	70.575	92.104	92.825	93.453	94.004	94.488	94.915	95.295	95.633	95.936	96.21	96.458	96.685	96.791
1847	LDM	11	4	NP	S	D	F	1.7	9.752	31.669	35.233	38.289	40.94	43.267	45.331	47.18	48.851	50.371	51.765	53.049	54.241	55.35	56.388	57.363	58.281	59.151	59.975	60.759	61.506	62.22	62.904	63.56	64.191	64.799	67.541	69.901	91.614	92.37	93.033	93.617	94.133	94.591	94.999	95.364	95.693	95.992	96.262	96.511	96.627
1848	LDM	11	4	NP	S	D	F	1.7	10.028	32.387	36.008	39.11	41.801	44.163	46.259	48.136	49.833	51.377	52.794	54.099	55.31	56.437	57.491	58.481	59.414	60.296	61.132	61.927	62.684	63.407	64.1	64.763	65.401	66.015	68.783	71.159	92.649	93.349	93.956	94.482	94.942	95.345	95.699	96.013	96.292	96.543	96.767	96.972	97.067
1849	LDM	11	4	NP	S	D	F	1.7	8.978	32.751	36.692	40.057	42.963	45.501	47.742	49.741	51.539	53.17	54.661	56.031	57.298	58.475	59.575	60.605	61.575	62.491	63.358	64.181	64.966	65.714	66.431	67.117	67.777	68.411	71.268	73.717	94.877	95.486	96.002	96.441	96.817	97.139	97.417	97.659	97.87	98.056	98.22	98.368	98.435
1852	LDM	20	1	P	S	V	K	3.9	12.103	25.917	28.296	30.376	32.209	33.839	35.3	36.624	37.834	38.952	39.994	40.976	41.908	42.803	43.666	44.507	45.329	46.137	46.935	47.727	48.513	49.295	50.076	50.854	51.632	52.409	56.266	60.04	88.782	88.888	88.957	89.018	89.088	89.179	89.296	89.443	89.619	89.824	90.058	90.315	90.452
1853	LDM	20	1	P	S	V	K	3.9	12.398	26.153	28.537	30.621	32.458	34.09	35.553	36.877	38.086	39.2	40.239	41.215	42.141	43.028	43.884	44.715	45.528	46.326	47.113	47.893	48.668	49.438	50.206	50.971	51.735	52.498	56.286	59.989	88.29	88.376	88.418	88.444	88.47	88.508	88.565	88.645	88.749	88.877	89.031	89.204	89.298
1854	LDM	20	1	P	S	V	K	3.9	13.747	28.68	31.275	33.545	35.546	37.325	38.919	40.361	41.677	42.891	44.019	45.08	46.084	47.045	47.97	48.867	49.742	50.601	51.446	52.283	53.112	53.935	54.755	55.571	56.385	57.197	61.214	65.125	94.141	94.203	94.225	94.235	94.25	94.278	94.326	94.397	94.489	94.602	94.737	94.888	94.969
1855	LDM	20	1	P	S	V	K	3.9	13.798	28.706	31.299	33.566	35.565	37.342	38.933	40.373	41.686	42.896	44.021	45.078	46.077	47.033	47.952	48.843	49.712	50.564	51.401	52.23	53.051	53.865	54.676	55.482	56.287	57.089	61.055	64.913	92.724	92.722	92.722	92.722	92.722	92.722	92.722	92.726	92.749	92.801	92.893	93.014	93.086
1856	LDM	20	1	P	S	V	K	3.9	14.527	30.063	32.764	35.125	37.205	39.052	40.707	42.203	43.568	44.824	45.992	47.088	48.125	49.116	50.069	50.991	51.89	52.771	53.636	54.492	55.338	56.177	57.012	57.841	58.667	59.49	63.549	67.479	95.275	95.271	95.271	95.271	95.271	95.271	95.271	95.271	95.271	95.271	95.309	95.368	95.406
1857	LDM	20	1	P	S	V	K	3.9	14.972	30.926	33.698	36.122	38.256	40.151	41.848	43.381	44.779	46.066	47.261	48.382	49.442	50.454	51.426	52.367	53.282	54.178	55.058	55.927	56.786	57.637	58.483	59.323	60.159	60.992	65.09	69.051	96.783	96.783	96.783	96.783	96.783	96.783	96.783	96.783	96.783	96.783	96.805	96.841	96.865
1858	LDM	20	1	P	S	V	K	3.9	15.763	32.44	35.335	37.863	40.088	42.063	43.831	45.429	46.885	48.225	49.471	50.639	51.743	52.797	53.81	54.79	55.745	56.678	57.594	58.499	59.393	60.279	61.159	62.032	62.901	63.766	68.018	72.116	100	100	100	100	100	100	100	100	100	100	100	100	100
1859	LDM	20	1	P	S	V	K	3.9	15.961	32.795	35.715	38.265	40.508	42.498	44.278	45.886	47.35	48.697	49.947	51.119	52.226	53.281	54.295	55.275	56.229	57.161	58.075	58.979	59.87	60.753	61.631	62.501	63.367	64.228	68.463	72.543	100	100	100	100	100	100	100	100	100	100	100	100	100
1861	LDM	20	2	P	S	V	K	3.9	13.1	27.372	29.789	31.896	33.753	35.408	36.899	38.258	39.508	40.669	41.759	42.791	43.775	44.721	45.635	46.524	47.393	48.244	49.08	49.907	50.723	51.529	52.33	53.122	53.908	54.688	58.494	62.121	92.586	93.114	93.554	93.93	94.258	94.55	94.815	95.061	95.291	95.511	95.722	95.926	96.026
1862	LDM	20	2	P	S	V	K	3.9	13.777	28.305	30.78	32.94	34.845	36.544	38.076	39.47	40.754	41.946	43.064	44.121	45.129	46.096	47.03	47.937	48.821	49.687	50.537	51.376	52.202	53.019	53.827	54.627	55.42	56.207	60.03	63.662	93.702	94.207	94.626	94.981	95.29	95.563	95.809	96.036	96.248	96.448	96.639	96.823	96.912
1863	LDM	20	2	P	S	V	K	3.9	14.177	28.81	31.312	33.496	35.424	37.142	38.689	40.097	41.391	42.591	43.714	44.774	45.782	46.749	47.68	48.583	49.462	50.322	51.165	51.995	52.814	53.622	54.422	55.212	55.996	56.773	60.554	64.148	93.558	93.963	94.282	94.539	94.752	94.935	95.097	95.246	95.386	95.522	95.656	95.789	95.856
1864	LDM	20	2	P	S	V	K	3.9	14.532	29.389	31.936	34.162	36.126	37.878	39.455	40.89	42.208	43.43	44.572	45.649	46.672	47.651	48.593	49.505	50.392	51.258	52.106	52.94	53.761	54.571	55.372	56.163	56.947	57.723	61.496	65.079	94.695	95.092	95.397	95.637	95.829	95.988	96.124	96.246	96.358	96.465	96.571	96.676	96.728
1865	LDM	20	2	P	S	V	K	3.9	14.921	29.951	32.529	34.78	36.766	38.535	40.128	41.576	42.905	44.136	45.286	46.37	47.399	48.383	49.33	50.246	51.136	52.005	52.855	53.691	54.514	55.324	56.126	56.917	57.7	58.476	62.238	65.802	94.66	95.022	95.295	95.504	95.667	95.798	95.907	96.001	96.087	96.169	96.25	96.331	96.373
1866	LDM	20	2	P	S	V	K	3.9	15.25	30.429	33.031	35.302	37.306	39.091	40.699	42.161	43.503	44.746	45.908	47.002	48.041	49.034	49.989	50.912	51.808	52.682	53.536	54.376	55.201	56.013	56.815	57.606	58.388	59.162	62.904	66.434	94.716	95.078	95.356	95.573	95.748	95.893	96.018	96.131	96.236	96.337	96.437	96.538	96.589
1867	LDM	20	2	P	S	V	K	3.9	15.656	31.106	33.755	36.067	38.106	39.923	41.558	43.044	44.407	45.669	46.847	47.957	49.008	50.012	50.977	51.909	52.812	53.693	54.553	55.397	56.226	57.041	57.846	58.639	59.422	60.197	63.94	67.466	95.595	95.926	96.169	96.35	96.486	96.592	96.676	96.747	96.81	96.87	96.93	96.99	97.022
1868	LDM	20	2	P	S	V	K	3.9	16.078	31.873	34.579	36.94	39.021	40.873	42.539	44.052	45.439	46.722	47.92	49.046	50.113	51.132	52.11	53.054	53.97	54.862	55.733	56.588	57.427	58.253	59.068	59.871	60.665	61.449	65.24	68.812	96.874	97.161	97.361	97.501	97.599	97.668	97.719	97.759	97.793	97.825	97.859	97.895	97.915
1870	LDM	20	3	P	S	V	K	3.9	10.232	22.187	24.223	26	27.565	28.958	30.211	31.349	32.393	33.36	34.266	35.122	35.937	36.72	37.478	38.216	38.937	39.647	40.346	41.039	41.726	42.408	43.087	43.763	44.435	45.106	48.415	51.623	79.207	79.66	80.035	80.355	80.632	80.877	81.098	81.3	81.486	81.661	81.825	81.981	82.056
1871	LDM	20	3	P	S	V	K	3.9	12.385	26.356	28.76	30.862	32.718	34.37	35.856	37.204	38.439	39.582	40.649	41.654	42.609	43.524	44.407	45.264	46.1	46.92	47.727	48.526	49.316	50.1	50.88	51.654	52.426	53.195	56.986	60.665	91.733	92.167	92.524	92.831	93.104	93.355	93.593	93.824	94.051	94.276	94.501	94.726	94.838
1872	LDM	20	3	P	S	V	K	3.9	12.877	27.13	29.59	31.742	33.641	35.333	36.854	38.234	39.498	40.667	41.757	42.784	43.758	44.691	45.589	46.46	47.309	48.141	48.958	49.766	50.564	51.354	52.14	52.919	53.694	54.466	58.262	61.932	92.788	93.226	93.583	93.886	94.152	94.391	94.613	94.823	95.024	95.22	95.411	95.599	95.691
1873	LDM	20	3	P	S	V	K	3.9	13.469	28.141	30.677	32.895	34.853	36.597	38.164	39.586	40.887	42.089	43.21	44.264	45.263	46.218	47.137	48.027	48.894	49.741	50.574	51.395	52.207	53.01	53.807	54.598	55.385	56.168	60.016	63.735	94.945	95.344	95.658	95.915	96.131	96.318	96.487	96.643	96.79	96.931	97.068	97.201	97.267
1874	LDM	20	3	P	S	V	K	3.9	13.772	28.655	31.223	33.468	35.448	37.211	38.795	40.232	41.548	42.763	43.896	44.962	45.972	46.937	47.866	48.765	49.639	50.495	51.334	52.161	52.978	53.786	54.587	55.381	56.17	56.955	60.803	64.511	95.131	95.491	95.769	95.99	96.172	96.329	96.468	96.597	96.719	96.836	96.952	97.066	97.123
1875	LDM	20	3	P	S	V	K	3.9	14.079	29.184	31.794	34.075	36.086	37.875	39.48	40.935	42.265	43.493	44.637	45.712	46.73	47.703	48.638	49.543	50.424	51.285	52.13	52.964	53.786	54.6	55.408	56.208	57.004	57.796	61.678	65.417	95.633	95.937	96.162	96.335	96.475	96.593	96.699	96.798	96.894	96.991	97.089	97.19	97.241
1876	LDM	20	3	P	S	V	K	3.9	14.222	29.295	31.898	34.173	36.179	37.964	39.565	41.017	42.344	43.568	44.708	45.778	46.792	47.759	48.689	49.588	50.462	51.315	52.152	52.977	53.79	54.594	55.391	56.181	56.965	57.745	61.563	65.234	94.948	95.271	95.519	95.716	95.88	96.022	96.151	96.272	96.39	96.506	96.623	96.74	96.799
1877	LDM	20	3	P	S	V	K	3.9	14.373	29.698	32.345	34.657	36.695	38.507	40.132	41.603	42.948	44.187	45.34	46.423	47.446	48.423	49.36	50.266	51.146	52.006	52.847	53.677	54.494	55.302	56.103	56.896	57.683	58.466	62.296	65.976	95.801	96.119	96.357	96.542	96.691	96.817	96.928	97.032	97.13	97.227	97.325	97.423	97.472
1879	LDM	20	4	P	S	V	K	3.9	11.892	25.573	27.905	29.941	31.737	33.339	34.782	36.096	37.303	38.424	39.474	40.467	41.412	42.319	43.195	44.046	44.877	45.692	46.493	47.284	48.066	48.839	49.608	50.37	51.127	51.88	55.571	59.122	90.533	91.108	91.589	92.003	92.367	92.696	92.998	93.283	93.555	93.817	94.073	94.324	94.448
1880	LDM	20	4	P	S	V	K	3.9	12.494	26.422	28.813	30.904	32.75	34.396	35.878	37.226	38.464	39.611	40.684	41.696	42.658	43.581	44.469	45.331	46.171	46.994	47.801	48.598	49.385	50.163	50.935	51.699	52.459	53.215	56.915	60.474	92.078	92.658	93.139	93.549	93.904	94.219	94.504	94.766	95.01	95.241	95.462	95.675	95.778
1881	LDM	20	4	P	S	V	K	3.9	12.663	26.555	28.948	31.041	32.891	34.541	36.027	37.378	38.619	39.768	40.842	41.853	42.814	43.733	44.618	45.475	46.309	47.124	47.923	48.71	49.487	50.254	51.015	51.768	52.515	53.257	56.889	60.379	91.303	91.859	92.322	92.718	93.065	93.377	93.663	93.932	94.187	94.432	94.672	94.906	95.021
1882	LDM	20	4	P	S	V	K	3.9	12.999	27.051	29.474	31.593	33.464	35.132	36.635	38	39.253	40.414	41.498	42.519	43.489	44.417	45.31	46.174	47.016	47.838	48.644	49.438	50.221	50.994	51.76	52.519	53.271	54.018	57.667	61.166	91.825	92.327	92.729	93.06	93.338	93.575	93.785	93.974	94.15	94.315	94.474	94.629	94.706
1883	LDM	20	4	P	S	V	K	3.9	13.684	28.352	30.885	33.1	35.057	36.801	38.371	39.797	41.105	42.314	43.443	44.505	45.511	46.473	47.397	48.29	49.158	50.004	50.833	51.65	52.453	53.246	54.031	54.807	55.576	56.34	60.067	63.637	94.841	95.343	95.742	96.065	96.333	96.558	96.752	96.923	97.077	97.219	97.352	97.478	97.54
1884	LDM	20	4	P	S	V	K	3.9	14.025	28.831	31.386	33.62	35.593	37.353	38.936	40.374	41.693	42.911	44.048	45.116	46.127	47.093	48.019	48.913	49.781	50.627	51.455	52.268	53.068	53.857	54.637	55.408	56.172	56.93	60.624	64.16	95.056	95.528	95.898	96.193	96.434	96.635	96.806	96.957	97.093	97.219	97.338	97.452	97.508
1885	LDM	20	4	P	S	V	K	3.9	14.058	28.963	31.531	33.775	35.757	37.523	39.112	40.555	41.878	43.102	44.243	45.317	46.333	47.304	48.236	49.135	50.009	50.86	51.693	52.511	53.316	54.109	54.894	55.669	56.436	57.198	60.903	64.441	95.16	95.645	96.03	96.34	96.595	96.809	96.992	97.153	97.297	97.43	97.554	97.671	97.728
1886	LDM	20	4	P	S	V	K	3.9	14.187	29.144	31.722	33.974	35.962	37.733	39.325	40.771	42.096	43.319	44.46	45.532	46.547	47.515	48.443	49.34	50.21	51.057	51.886	52.7	53.501	54.29	55.071	55.842	56.606	57.364	61.053	64.579	94.826	95.255	95.588	95.85	96.061	96.236	96.385	96.516	96.636	96.748	96.857	96.964	97.017
1889	LDM	21	1	NP	T	V	L	7.3	4.965	21.975	25.652	29.01	32.071	34.866	37.421	39.762	41.913	43.895	45.727	47.424	49.002	50.473	51.849	53.14	54.354	55.499	56.582	57.609	58.585	59.515	60.403	61.254	62.069	62.852	66.366	69.362	92.284	92.801	93.239	93.615	93.944	94.235	94.495	94.733	94.952	95.157	95.35	95.534	95.623
1890	LDM	21	1	NP	T	V	L	7.3	5.482	23.052	26.786	30.172	33.24	36.024	38.557	40.869	42.986	44.933	46.728	48.389	49.933	51.372	52.717	53.98	55.168	56.29	57.352	58.36	59.32	60.236	61.111	61.95	62.755	63.53	67.017	70.004	92.745	93.239	93.655	94.011	94.32	94.592	94.835	95.055	95.259	95.448	95.626	95.796	95.878
1891	LDM	21	1	NP	T	V	L	7.3	5.881	23.56	27.27	30.616	33.636	36.366	38.843	41.097	43.158	45.049	46.792	48.403	49.898	51.292	52.595	53.817	54.968	56.055	57.084	58.061	58.992	59.88	60.73	61.545	62.327	63.08	66.478	69.396	91.831	92.296	92.681	93.004	93.279	93.518	93.728	93.917	94.09	94.252	94.405	94.552	94.624
1892	LDM	21	1	NP	T	V	L	7.3	6.449	24.868	28.695	32.135	35.229	38.019	40.545	42.841	44.936	46.857	48.625	50.26	51.777	53.19	54.512	55.753	56.921	58.025	59.07	60.064	61.01	61.914	62.78	63.61	64.407	65.175	68.642	71.622	94.06	94.499	94.858	95.158	95.413	95.631	95.822	95.993	96.147	96.291	96.425	96.554	96.616
1893	LDM	21	1	NP	T	V	L	7.3	3.26	22.765	26.786	30.391	33.627	36.541	39.174	41.565	43.745	45.743	47.581	49.28	50.856	52.325	53.698	54.987	56.201	57.349	58.436	59.469	60.454	61.395	62.296	63.16	63.991	64.792	68.409	71.522	94.921	95.368	95.733	96.036	96.29	96.506	96.693	96.857	97.004	97.137	97.26	97.375	97.431
1894	LDM	21	1	NP	T	V	L	7.3	3.266	22.919	26.945	30.548	33.777	36.681	39.304	41.684	43.854	45.841	47.669	49.358	50.925	52.385	53.75	55.031	56.238	57.378	58.458	59.484	60.461	61.395	62.288	63.145	63.968	64.761	68.337	71.408	94.651	95.108	95.48	95.785	96.038	96.25	96.431	96.587	96.724	96.847	96.958	97.062	97.111
1895	LDM	21	1	NP	T	V	L	7.3	3.291	23.163	27.212	30.829	34.066	36.972	39.594	41.971	44.136	46.117	47.94	49.624	51.187	52.643	54.005	55.284	56.489	57.628	58.708	59.735	60.713	61.649	62.545	63.404	64.231	65.027	68.625	71.718	94.661	95.096	95.453	95.75	96.001	96.217	96.405	96.573	96.725	96.865	96.996	97.12	97.18
1896	LDM	21	1	NP	T	V	L	7.3	3.345	23.559	27.657	31.315	34.585	37.521	40.169	42.569	44.756	46.758	48.6	50.302	51.881	53.353	54.73	56.022	57.24	58.39	59.481	60.518	61.506	62.45	63.353	64.22	65.053	65.856	69.477	72.585	95.428	95.824	96.141	96.397	96.607	96.781	96.929	97.057	97.171	97.274	97.37	97.461	97.505
1898	LDM	21	2	NP	T	V	L	7.3	10.327	29.759	33.656	37.12	40.208	42.973	45.461	47.712	49.762	51.637	53.362	54.955	56.436	57.815	59.107	60.321	61.465	62.548	63.574	64.551	65.482	66.371	67.223	68.04	68.825	69.58	72.979	75.873	95.461	95.789	96.058	96.281	96.47	96.634	96.777	96.906	97.025	97.135	97.239	97.339	97.388
1899	LDM	21	2	NP	T	V	L	7.3	10.651	30.189	34.093	37.562	40.651	43.417	45.906	48.16	50.211	52.09	53.819	55.418	56.904	58.29	59.589	60.81	61.961	63.051	64.085	65.069	66.007	66.904	67.762	68.585	69.376	70.137	73.556	76.459	95.862	96.206	96.493	96.736	96.946	97.129	97.292	97.439	97.574	97.699	97.815	97.926	97.979
1900	LDM	21	2	NP	T	V	L	7.3	11.04	30.75	34.681	38.172	41.28	44.062	46.566	48.832	50.895	52.783	54.521	56.128	57.621	59.013	60.318	61.544	62.7	63.794	64.832	65.818	66.759	67.658	68.518	69.343	70.135	70.897	74.321	77.225	96.572	96.889	97.147	97.36	97.539	97.691	97.823	97.94	98.045	98.141	98.231	98.316	98.356
1901	LDM	21	2	NP	T	V	L	7.3	11.335	31.082	35.008	38.492	41.592	44.366	46.861	49.119	51.174	53.056	54.788	56.389	57.877	59.265	60.566	61.789	62.942	64.033	65.069	66.053	66.992	67.889	68.748	69.571	70.362	71.122	74.535	77.425	96.176	96.466	96.702	96.899	97.066	97.21	97.338	97.454	97.561	97.661	97.757	97.849	97.894
1902	LDM	21	2	NP	T	V	L	7.3	11.68	31.472	35.4	38.882	41.98	44.75	47.241	49.495	51.547	53.425	55.154	56.752	58.238	59.624	60.923	62.145	63.298	64.388	65.424	66.409	67.348	68.246	69.105	69.929	70.721	71.483	74.904	77.803	96.575	96.864	97.099	97.293	97.458	97.599	97.722	97.833	97.934	98.028	98.117	98.201	98.243
1903	LDM	21	2	NP	T	V	L	7.3	11.931	31.641	35.545	39.006	42.086	44.84	47.318	49.561	51.603	53.472	55.193	56.785	58.264	59.644	60.937	62.152	63.299	64.383	65.413	66.391	67.324	68.215	69.068	69.886	70.671	71.426	74.815	77.685	96.581	96.885	97.131	97.333	97.503	97.647	97.772	97.882	97.981	98.071	98.156	98.236	98.275
1904	LDM	21	2	NP	T	V	L	7.3	12.431	32.445	36.4	39.904	43.019	45.805	48.31	50.577	52.64	54.53	56.269	57.878	59.374	60.769	62.077	63.306	64.466	65.563	66.604	67.594	68.538	69.439	70.301	71.128	71.922	72.685	76.104	78.991	97.329	97.588	97.794	97.96	98.097	98.211	98.309	98.395	98.472	98.542	98.608	98.671	98.702
1905	LDM	21	2	NP	T	V	L	7.3	12.599	32.474	36.397	39.871	42.96	45.72	48.201	50.446	52.489	54.359	56.08	57.672	59.152	60.532	61.825	63.042	64.189	65.275	66.305	67.285	68.22	69.113	69.967	70.787	71.573	72.33	75.726	78.599	96.854	97.101	97.296	97.453	97.581	97.689	97.781	97.863	97.937	98.007	98.073	98.137	98.168
1907	LDM	21	3	NP	T	V	L	7.3	6.08	24.81	28.819	32.463	35.773	38.782	41.525	44.031	46.328	48.44	50.387	52.189	53.862	55.419	56.874	58.237	59.519	60.726	61.868	62.949	63.976	64.954	65.888	66.78	67.636	68.457	72.134	75.257	96.688	96.904	97.041	97.119	97.154	97.166	97.168	97.168	97.168	97.168	97.168	97.168	97.168
1908	LDM	21	3	NP	T	V	L	7.3	6.781	26.546	30.714	34.482	37.886	40.968	43.767	46.316	48.647	50.785	52.756	54.576	56.266	57.839	59.309	60.687	61.982	63.205	64.361	65.457	66.5	67.495	68.445	69.355	70.228	71.067	74.837	78.052	99.667	99.859	99.97	100	100	100	100	100	100	100	100	100	100
1909	LDM	21	3	NP	T	V	L	7.3	7.225	26.596	30.631	34.262	37.53	40.48	43.151	45.579	47.795	49.827	51.696	53.423	55.025	56.516	57.909	59.215	60.443	61.602	62.699	63.74	64.731	65.676	66.579	67.445	68.275	69.075	72.672	75.749	96.939	97.122	97.227	97.268	97.268	97.268	97.268	97.268	97.268	97.268	97.268	97.268	97.268
1910	LDM	21	3	NP	T	V	L	7.3	3.395	23.944	28.187	31.993	35.41	38.486	41.267	43.791	46.091	48.198	50.136	51.926	53.586	55.13	56.574	57.928	59.202	60.404	61.544	62.625	63.654	64.637	65.577	66.479	67.345	68.178	71.937	75.16	96.839	96.939	96.969	96.972	96.972	96.972	96.972	96.972	96.972	96.972	96.972	96.972	96.972
1911	LDM	21	3	NP	T	V	L	7.3	3.526	25.027	29.434	33.377	36.912	40.089	42.958	45.56	47.93	50.1	52.095	53.936	55.644	57.233	58.718	60.111	61.421	62.658	63.83	64.941	66	67.01	67.976	68.902	69.792	70.647	74.503	77.804	99.982	100	100	100	100	100	100	100	100	100	100	100	100
1912	LDM	21	3	NP	T	V	L	7.3	3.545	25.228	29.648	33.597	37.13	40.303	43.165	45.759	48.121	50.282	52.268	54.102	55.803	57.387	58.867	60.255	61.562	62.797	63.967	65.078	66.136	67.147	68.115	69.043	69.934	70.793	74.666	77.988	99.985	100	100	100	100	100	100	100	100	100	100	100	100
1913	LDM	21	3	NP	T	V	L	7.3	9.327	29.793	33.947	37.653	40.966	43.937	46.614	49.038	51.244	53.261	55.115	56.824	58.41	59.884	61.263	62.555	63.772	64.921	66.01	67.044	68.029	68.97	69.871	70.735	71.565	72.365	75.979	79.086	99.986	100	100	100	100	100	100	100	100	100	100	100	100
1914	LDM	21	3	NP	T	V	L	7.3	3.534	25.555	30.003	33.966	37.504	40.676	43.533	46.12	48.474	50.627	52.606	54.433	56.128	57.705	59.181	60.565	61.869	63.101	64.269	65.378	66.435	67.445	68.412	69.34	70.232	71.091	74.968	78.295	99.989	100	100	100	100	100	100	100	100	100	100	100	100
1916	LDM	21	4	NP	T	V	L	7.3	5.965	24.136	28.011	31.528	34.718	37.615	40.253	42.661	44.867	46.895	48.764	50.494	52.099	53.594	54.991	56.299	57.529	58.688	59.784	60.821	61.807	62.745	63.64	64.496	65.316	66.102	69.616	72.587	93.704	94.127	94.483	94.79	95.057	95.294	95.508	95.703	95.885	96.055	96.217	96.372	96.448
1917	LDM	21	4	NP	T	V	L	7.3	6.189	24.026	27.773	31.154	34.206	36.966	39.471	41.753	43.838	45.752	47.516	49.146	50.659	52.068	53.385	54.619	55.779	56.874	57.909	58.89	59.823	60.712	61.561	62.372	63.15	63.897	67.24	70.07	90.359	90.775	91.122	91.414	91.664	91.879	92.067	92.232	92.38	92.514	92.637	92.75	92.805
1918	LDM	21	4	NP	T	V	L	7.3	7.031	26.141	30.108	33.674	36.881	39.773	42.392	44.772	46.944	48.936	50.768	52.462	54.033	55.495	56.861	58.142	59.347	60.483	61.558	62.577	63.547	64.471	65.353	66.198	67.008	67.786	71.274	74.233	95.243	95.649	95.987	96.273	96.518	96.732	96.921	97.091	97.245	97.387	97.519	97.644	97.703
1919	LDM	21	4	NP	T	V	L	7.3	7.565	26.65	30.576	34.094	37.249	40.088	42.654	44.983	47.105	49.05	50.838	52.489	54.021	55.447	56.779	58.028	59.203	60.312	61.361	62.357	63.304	64.207	65.07	65.896	66.689	67.45	70.869	73.777	94.632	95.022	95.341	95.605	95.827	96.016	96.179	96.322	96.451	96.568	96.675	96.777	96.826
1920	LDM	21	4	NP	T	V	L	7.3	3.354	23.739	27.907	31.634	34.971	37.969	40.674	43.127	45.362	47.407	49.287	51.022	52.632	54.13	55.53	56.842	58.077	59.243	60.347	61.394	62.39	63.341	64.25	65.121	65.957	66.76	70.371	73.448	95.593	96.011	96.356	96.643	96.887	97.096	97.277	97.438	97.583	97.715	97.837	97.951	98.005
1921	LDM	21	4	NP	T	V	L	7.3	8.478	27.951	31.909	35.441	38.599	41.433	43.988	46.303	48.411	50.339	52.113	53.75	55.269	56.682	58.004	59.244	60.411	61.513	62.557	63.548	64.492	65.392	66.254	67.079	67.871	68.633	72.058	74.976	95.356	95.71	95.998	96.238	96.441	96.615	96.767	96.903	97.026	97.141	97.248	97.35	97.399
1922	LDM	21	4	NP	T	V	L	7.3	3.405	24.209	28.418	32.17	35.52	38.525	41.233	43.685	45.917	47.959	49.837	51.569	53.177	54.673	56.072	57.384	58.618	59.784	60.889	61.937	62.935	63.887	64.798	65.67	66.508	67.313	70.933	74.017	95.487	95.847	96.14	96.382	96.585	96.76	96.914	97.051	97.177	97.293	97.404	97.51	97.561
1923	LDM	21	4	NP	T	V	L	7.3	3.387	24.48	28.731	32.515	35.89	38.915	41.637	44.102	46.343	48.393	50.277	52.016	53.628	55.129	56.532	57.848	59.087	60.256	61.365	62.416	63.418	64.375	65.289	66.166	67.008	67.817	71.459	74.564	96.147	96.507	96.799	97.041	97.244	97.417	97.568	97.702	97.824	97.935	98.04	98.138	98.186
1926	LDM	13	1	NP	T	C	H	3.9	2.229	13.395	16.142	18.748	21.203	23.506	25.664	27.686	29.581	31.361	33.034	34.612	36.102	37.514	38.855	40.131	41.349	42.514	43.631	44.704	45.737	46.734	47.696	48.628	49.53	50.406	54.439	58.001	87.535	88.292	88.947	89.523	90.035	90.496	90.914	91.298	91.655	91.988	92.302	92.601	92.745
1927	LDM	13	1	NP	T	C	H	3.9	2.473	14.39	17.21	19.853	22.317	24.61	26.744	28.732	30.588	32.324	33.954	35.489	36.937	38.31	39.613	40.856	42.043	43.18	44.273	45.325	46.341	47.322	48.273	49.195	50.091	50.962	55.003	58.608	88.882	89.623	90.261	90.816	91.306	91.744	92.14	92.501	92.835	93.147	93.44	93.717	93.851
1928	LDM	13	1	NP	T	C	H	3.9	2.596	14.813	17.632	20.255	22.686	24.939	27.029	28.97	30.78	32.472	34.059	35.552	36.963	38.301	39.573	40.787	41.949	43.065	44.137	45.173	46.173	47.142	48.083	48.996	49.885	50.752	54.785	58.404	88.917	89.656	90.292	90.846	91.336	91.773	92.169	92.531	92.867	93.18	93.474	93.753	93.888
1929	LDM	13	1	NP	T	C	H	3.9	2.706	15.148	17.967	20.578	22.992	25.222	27.287	29.204	30.989	32.658	34.223	35.697	37.089	38.411	39.669	40.871	42.022	43.128	44.193	45.222	46.217	47.183	48.12	49.032	49.92	50.787	54.828	58.465	88.92	89.629	90.235	90.76	91.221	91.63	91.999	92.336	92.646	92.936	93.207	93.465	93.59
1930	LDM	13	1	NP	T	C	H	3.9	2.786	15.321	18.122	20.71	23.097	25.302	27.343	29.237	31.002	32.652	34.202	35.662	37.043	38.355	39.604	40.798	41.943	43.044	44.105	45.13	46.123	47.085	48.021	48.931	49.817	50.682	54.72	58.355	89.092	89.817	90.436	90.972	91.442	91.86	92.237	92.58	92.897	93.193	93.471	93.735	93.862
1931	LDM	13	1	NP	T	C	H	3.9	2.871	15.551	18.358	20.946	23.332	25.532	27.569	29.458	31.219	32.865	34.41	35.867	37.245	38.554	39.802	40.995	42.139	43.239	44.3	45.326	46.319	47.282	48.219	49.131	50.019	50.887	54.939	58.594	89.285	89.955	90.517	90.994	91.405	91.763	92.08	92.365	92.626	92.866	93.091	93.304	93.406
1932	LDM	13	1	NP	T	C	H	3.9	2.931	15.65	18.441	21.011	23.378	25.561	27.581	29.456	31.203	32.837	34.372	35.819	37.189	38.491	39.732	40.919	42.058	43.154	44.21	45.231	46.22	47.179	48.112	49.019	49.904	50.767	54.797	58.427	89.087	89.783	90.371	90.873	91.308	91.69	92.03	92.336	92.617	92.877	93.12	93.35	93.461
1933	LDM	13	1	NP	T	C	H	3.9	3.036	16.018	18.847	21.448	23.84	26.044	28.083	29.974	31.736	33.385	34.935	36.397	37.781	39.098	40.354	41.557	42.712	43.823	44.896	45.934	46.94	47.917	48.867	49.792	50.694	51.574	55.691	59.402	90.132	90.798	91.36	91.84	92.258	92.625	92.954	93.253	93.528	93.784	94.025	94.254	94.365
1935	LDM	13	2	NP	T	C	H	3.9	2.137	13.49	16.332	19.03	21.575	23.964	26.206	28.307	30.278	32.13	33.873	35.516	37.069	38.539	39.936	41.264	42.531	43.742	44.902	46.015	47.085	48.116	49.111	50.071	51.001	51.902	56.031	59.652	88.489	89.165	89.748	90.258	90.713	91.123	91.499	91.848	92.175	92.485	92.782	93.067	93.206
1936	LDM	13	2	NP	T	C	H	3.9	2.334	14.522	17.445	20.186	22.744	25.126	27.347	29.417	31.352	33.164	34.866	36.469	37.982	39.416	40.777	42.074	43.311	44.496	45.632	46.725	47.777	48.793	49.775	50.725	51.647	52.541	56.665	60.309	89.679	90.353	90.929	91.43	91.871	92.266	92.624	92.953	93.259	93.547	93.819	94.079	94.206
1937	LDM	13	2	NP	T	C	H	3.9	2.492	15.183	18.142	20.897	23.455	25.827	28.03	30.081	31.994	33.784	35.465	37.047	38.542	39.958	41.305	42.588	43.814	44.989	46.118	47.205	48.253	49.265	50.245	51.195	52.118	53.015	57.162	60.845	90.76	91.427	91.991	92.475	92.898	93.271	93.604	93.907	94.185	94.444	94.687	94.917	95.028
1938	LDM	13	2	NP	T	C	H	3.9	2.569	15.338	18.261	20.97	23.477	25.797	27.949	29.95	31.815	33.561	35.2	36.744	38.204	39.588	40.905	42.161	43.363	44.516	45.624	46.692	47.723	48.721	49.687	50.625	51.536	52.422	56.531	60.192	90.2	90.871	91.439	91.929	92.359	92.739	93.083	93.396	93.686	93.958	94.215	94.461	94.579
1939	LDM	13	2	NP	T	C	H	3.9	2.649	15.548	18.455	21.142	23.623	25.915	28.04	30.014	31.856	33.579	35.198	36.725	38.169	39.539	40.844	42.09	43.283	44.428	45.53	46.593	47.62	48.613	49.577	50.512	51.421	52.306	56.41	60.07	89.678	90.325	90.875	91.351	91.771	92.147	92.489	92.804	93.099	93.378	93.645	93.901	94.026
1940	LDM	13	2	NP	T	C	H	3.9	2.719	15.728	18.628	21.301	23.763	26.036	28.141	30.096	31.92	33.626	35.23	36.744	38.176	39.537	40.834	42.073	43.261	44.403	45.502	46.563	47.589	48.583	49.547	50.484	51.394	52.282	56.401	60.076	89.647	90.29	90.837	91.312	91.73	92.105	92.446	92.762	93.057	93.337	93.604	93.861	93.987
1941	LDM	13	2	NP	T	C	H	3.9	2.913	16.279	19.233	21.953	24.459	26.771	28.913	30.903	32.76	34.499	36.134	37.678	39.139	40.527	41.851	43.116	44.329	45.495	46.617	47.701	48.749	49.764	50.749	51.706	52.637	53.543	57.754	61.516	91.884	92.516	93.044	93.495	93.884	94.225	94.53	94.806	95.06	95.296	95.518	95.729	95.831
1942	LDM	13	2	NP	T	C	H	3.9	2.947	16.294	19.222	21.913	24.387	26.668	28.779	30.739	32.567	34.28	35.889	37.409	38.848	40.217	41.523	42.771	43.969	45.12	46.23	47.302	48.339	49.343	50.319	51.266	52.188	53.087	57.258	60.981	90.52	91.135	91.655	92.103	92.494	92.843	93.158	93.448	93.718	93.973	94.217	94.451	94.566
1944	LDM	13	3	NP	T	C	H	3.9	2.102	13.312	16.065	18.663	21.101	23.381	25.515	27.511	29.381	31.137	32.789	34.348	35.823	37.222	38.552	39.82	41.031	42.192	43.306	44.378	45.411	46.408	47.372	48.305	49.21	50.088	54.132	57.698	86.335	87.072	87.719	88.297	88.821	89.3	89.744	90.16	90.553	90.927	91.285	91.629	91.797
1945	LDM	13	3	NP	T	C	H	3.9	2.257	14.048	16.842	19.452	21.882	24.141	26.243	28.202	30.033	31.748	33.36	34.879	36.315	37.678	38.973	40.209	41.391	42.525	43.613	44.662	45.674	46.651	47.598	48.515	49.406	50.272	54.272	57.816	86.939	87.709	88.384	88.985	89.525	90.016	90.468	90.887	91.279	91.648	91.998	92.332	92.494
1946	LDM	13	3	NP	T	C	H	3.9	2.428	14.79	17.65	20.307	22.769	25.049	27.165	29.134	30.971	32.691	34.306	35.829	37.268	38.635	39.935	41.177	42.365	43.506	44.603	45.66	46.682	47.671	48.629	49.559	50.462	51.342	55.418	59.046	88.609	89.309	89.91	90.436	90.901	91.319	91.7	92.05	92.377	92.684	92.976	93.254	93.389
1947	LDM	13	3	NP	T	C	H	3.9	2.534	15.156	18.027	20.683	23.137	25.404	27.506	29.459	31.28	32.984	34.585	36.095	37.524	38.881	40.174	41.409	42.592	43.729	44.824	45.881	46.902	47.892	48.852	49.784	50.691	51.575	55.676	59.334	88.926	89.624	90.227	90.755	91.224	91.647	92.032	92.386	92.717	93.028	93.323	93.604	93.74
1948	LDM	13	3	NP	T	C	H	3.9	2.658	15.623	18.533	21.218	23.692	25.977	28.092	30.056	31.889	33.604	35.216	36.738	38.178	39.547	40.853	42.101	43.298	44.449	45.558	46.63	47.666	48.671	49.646	50.593	51.515	52.413	56.585	60.306	90.202	90.888	91.475	91.985	92.433	92.833	93.193	93.521	93.825	94.107	94.373	94.625	94.746
1949	LDM	13	3	NP	T	C	H	3.9	2.692	15.554	18.415	21.051	23.478	25.717	27.789	29.713	31.508	33.187	34.766	36.256	37.666	39.007	40.286	41.509	42.682	43.81	44.898	45.949	46.966	47.951	48.909	49.839	50.745	51.628	55.735	59.406	88.957	89.619	90.184	90.674	91.106	91.493	91.843	92.165	92.464	92.746	93.014	93.27	93.395
1950	LDM	13	3	NP	T	C	H	3.9	2.864	16.083	18.997	21.676	24.138	26.407	28.506	30.454	32.272	33.973	35.574	37.086	38.519	39.882	41.184	42.43	43.626	44.778	45.889	46.964	48.004	49.013	49.994	50.948	51.877	52.782	56.996	60.762	90.647	91.284	91.821	92.282	92.683	93.037	93.355	93.643	93.909	94.157	94.391	94.613	94.721
1951	LDM	13	3	NP	T	C	H	3.9	2.947	16.344	19.277	21.97	24.444	26.724	28.833	30.792	32.621	34.334	35.947	37.472	38.918	40.295	41.611	42.871	44.082	45.248	46.373	47.461	48.516	49.538	50.532	51.498	52.439	53.357	57.621	61.423	91.071	91.706	92.245	92.712	93.121	93.485	93.814	94.113	94.39	94.649	94.893	95.125	95.236
1953	LDM	13	4	NP	T	C	H	3.9	2.099	13.239	16.041	18.704	21.214	23.571	25.781	27.852	29.795	31.619	33.336	34.955	36.484	37.934	39.31	40.62	41.871	43.067	44.213	45.314	46.373	47.394	48.38	49.334	50.258	51.153	55.269	58.891	88.401	89.155	89.814	90.4	90.926	91.404	91.843	92.251	92.632	92.991	93.331	93.654	93.81
1954	LDM	13	4	NP	T	C	H	3.9	2.119	13.191	15.859	18.362	20.698	22.875	24.903	26.795	28.563	30.219	31.775	33.24	34.624	35.936	37.182	38.369	39.504	40.59	41.633	42.637	43.604	44.538	45.442	46.317	47.167	47.992	51.803	55.182	83.375	84.101	84.731	85.286	85.78	86.225	86.631	87.004	87.351	87.677	87.984	88.276	88.417
1955	LDM	13	4	NP	T	C	H	3.9	2.392	14.536	17.381	20.032	22.494	24.778	26.9	28.874	30.716	32.44	34.057	35.581	37.021	38.385	39.682	40.92	42.103	43.237	44.327	45.378	46.392	47.372	48.322	49.244	50.14	51.011	55.05	58.652	88.557	89.269	89.88	90.414	90.885	91.309	91.693	92.047	92.376	92.685	92.978	93.258	93.393
1956	LDM	13	4	NP	T	C	H	3.9	2.467	14.721	17.531	20.137	22.548	24.78	26.85	28.774	30.568	32.248	33.825	35.311	36.716	38.05	39.319	40.531	41.691	42.805	43.877	44.911	45.91	46.878	47.816	48.728	49.614	50.478	54.493	58.086	88.26	88.985	89.608	90.151	90.63	91.059	91.448	91.805	92.135	92.444	92.735	93.011	93.144
1957	LDM	13	4	NP	T	C	H	3.9	2.559	15.005	17.815	20.412	22.809	25.023	27.075	28.981	30.758	32.422	33.986	35.461	36.856	38.182	39.446	40.654	41.812	42.926	43.998	45.035	46.037	47.009	47.952	48.869	49.762	50.633	54.685	58.318	88.308	88.983	89.556	90.051	90.484	90.867	91.212	91.527	91.817	92.088	92.343	92.585	92.702
1958	LDM	13	4	NP	T	C	H	3.9	2.621	15.157	17.955	20.535	22.913	25.107	27.139	29.026	30.787	32.436	33.985	35.448	36.833	38.15	39.406	40.608	41.76	42.869	43.937	44.97	45.969	46.938	47.878	48.793	49.683	50.551	54.589	58.203	87.991	88.702	89.314	89.847	90.319	90.74	91.121	91.469	91.791	92.09	92.371	92.637	92.765
1959	LDM	13	4	NP	T	C	H	3.9	2.669	15.221	17.997	20.552	22.904	25.074	27.083	28.95	30.691	32.322	33.856	35.305	36.677	37.983	39.229	40.421	41.565	42.665	43.726	44.752	45.744	46.707	47.641	48.55	49.435	50.297	54.308	57.896	87.35	88.046	88.643	89.162	89.618	90.025	90.39	90.723	91.028	91.312	91.576	91.825	91.944
1960	LDM	13	4	NP	T	C	H	3.9	2.874	15.876	18.732	21.358	23.774	26.003	28.065	29.982	31.77	33.446	35.022	36.51	37.921	39.263	40.543	41.769	42.945	44.077	45.168	46.223	47.245	48.235	49.197	50.132	51.042	51.93	56.06	59.757	89.858	90.534	91.111	91.611	92.052	92.446	92.803	93.131	93.436	93.722	93.992	94.25	94.375
1963	LDM	20	1	NP	S	V	K	3.9	22.169	36.974	39.758	42.244	44.472	46.479	48.294	49.945	51.452	52.836	54.112	55.294	56.395	57.425	58.392	59.305	60.171	60.994	61.779	62.532	63.255	63.952	64.625	65.277	65.91	66.524	69.374	71.924	91.604	91.928	92.199	92.435	92.647	92.844	93.032	93.216	93.4	93.585	93.773	93.964	94.061
1964	LDM	20	1	NP	S	V	K	3.9	23.223	38.64	41.468	43.963	46.175	48.148	49.918	51.515	52.965	54.29	55.507	56.633	57.679	58.656	59.575	60.442	61.264	62.047	62.796	63.514	64.205	64.872	65.518	66.144	66.752	67.344	70.1	72.578	91.87	92.167	92.407	92.605	92.776	92.927	93.065	93.197	93.326	93.455	93.586	93.719	93.787
1965	LDM	20	1	NP	S	V	K	3.9	24.489	40.56	43.468	46.019	48.267	50.263	52.046	53.649	55.1	56.422	57.635	58.755	59.795	60.766	61.679	62.54	63.358	64.137	64.882	65.598	66.288	66.954	67.6	68.227	68.837	69.432	72.21	74.722	94.144	94.396	94.591	94.749	94.882	94.999	95.109	95.215	95.322	95.431	95.545	95.664	95.725
1966	LDM	20	1	NP	S	V	K	3.9	25.589	42.117	45.072	47.651	49.915	51.917	53.7	55.3	56.747	58.065	59.273	60.389	61.427	62.397	63.309	64.171	64.99	65.771	66.52	67.239	67.933	68.604	69.254	69.886	70.501	71.1	73.899	76.424	95.608	95.844	96.023	96.165	96.281	96.381	96.471	96.557	96.642	96.727	96.816	96.908	96.955
1967	LDM	20	1	NP	S	V	K	3.9	26.312	43.035	46.012	48.603	50.874	52.877	54.658	56.254	57.696	59.007	60.209	61.318	62.348	63.311	64.217	65.073	65.886	66.662	67.405	68.12	68.809	69.475	70.122	70.749	71.36	71.956	74.739	77.252	96.093	96.29	96.431	96.536	96.617	96.682	96.74	96.794	96.849	96.906	96.967	97.033	97.068
1968	LDM	20	1	NP	S	V	K	3.9	26.599	43.247	46.193	48.752	50.99	52.963	54.715	56.284	57.701	58.991	60.174	61.267	62.283	63.233	64.128	64.974	65.778	66.546	67.282	67.989	68.672	69.332	69.971	70.592	71.196	71.785	74.529	76.996	95.443	95.646	95.792	95.899	95.979	96.042	96.095	96.143	96.189	96.236	96.286	96.341	96.37
1969	LDM	20	1	NP	S	V	K	3.9	28.201	45.584	48.645	51.299	53.616	55.656	57.466	59.086	60.549	61.88	63.102	64.231	65.281	66.264	67.19	68.066	68.9	69.696	70.46	71.194	71.903	72.588	73.253	73.898	74.526	75.137	77.985	80.54	99.231	99.434	99.581	99.688	99.766	99.822	99.861	99.891	99.917	99.94	99.96	99.978	99.985
1970	LDM	20	1	NP	S	V	K	3.9	28.829	46.371	49.459	52.136	54.471	56.526	58.348	59.979	61.451	62.79	64.018	65.151	66.206	67.193	68.122	69.001	69.837	70.635	71.399	72.134	72.843	73.529	74.193	74.837	75.464	76.074	78.911	81.447	99.576	99.738	99.846	99.909	99.952	99.986	100	100	100	100	100	100	100
1972	LDM	20	2	NP	S	V	K	3.9	21.783	36.806	39.625	42.136	44.382	46.401	48.224	49.879	51.389	52.773	54.049	55.229	56.328	57.354	58.317	59.225	60.085	60.902	61.68	62.425	63.14	63.828	64.492	65.134	65.755	66.359	69.144	71.619	90.657	91.012	91.32	91.595	91.849	92.09	92.323	92.552	92.78	93.008	93.239	93.472	93.589
1973	LDM	20	2	NP	S	V	K	3.9	23.227	39.149	42.065	44.635	46.91	48.936	50.752	52.389	53.875	55.231	56.477	57.628	58.697	59.696	60.634	61.519	62.358	63.156	63.918	64.649	65.352	66.029	66.684	67.319	67.935	68.534	71.313	73.798	92.517	92.794	93.023	93.22	93.397	93.562	93.722	93.882	94.043	94.209	94.381	94.557	94.648
1974	LDM	20	2	NP	S	V	K	3.9	24.259	40.598	43.548	46.131	48.407	50.425	52.227	53.848	55.315	56.653	57.881	59.014	60.067	61.051	61.975	62.846	63.673	64.46	65.212	65.933	66.627	67.296	67.943	68.569	69.178	69.77	72.514	74.964	93.485	93.774	94.012	94.214	94.393	94.556	94.709	94.859	95.006	95.153	95.303	95.455	95.532
1975	LDM	20	2	NP	S	V	K	3.9	25.876	43.04	46.109	48.785	51.132	53.208	55.055	56.713	58.212	59.578	60.831	61.988	63.063	64.069	65.015	65.909	66.758	67.568	68.343	69.087	69.805	70.497	71.168	71.819	72.451	73.067	75.926	78.48	97.387	97.73	98.023	98.278	98.503	98.705	98.888	99.053	99.203	99.336	99.455	99.562	99.612
1976	LDM	20	2	NP	S	V	K	3.9	26.146	43.201	46.24	48.887	51.207	53.255	55.077	56.711	58.186	59.528	60.759	61.894	62.948	63.932	64.857	65.73	66.559	67.348	68.104	68.829	69.527	70.2	70.853	71.485	72.1	72.698	75.477	77.963	96.695	97.055	97.366	97.642	97.89	98.115	98.321	98.512	98.689	98.853	99.005	99.146	99.211
1977	LDM	20	2	NP	S	V	K	3.9	26.824	44.023	47.076	49.73	52.054	54.104	55.926	57.559	59.033	60.375	61.605	62.74	63.794	64.778	65.703	66.577	67.406	68.195	68.951	69.676	70.373	71.047	71.698	72.329	72.943	73.539	76.304	78.769	97.049	97.374	97.649	97.889	98.101	98.292	98.466	98.626	98.774	98.911	99.039	99.157	99.213
1978	LDM	20	2	NP	S	V	K	3.9	27.256	44.434	47.475	50.117	52.428	54.464	56.272	57.89	59.351	60.679	61.895	63.016	64.057	65.028	65.941	66.802	67.619	68.397	69.142	69.856	70.544	71.208	71.851	72.474	73.079	73.669	76.408	78.86	96.956	97.225	97.446	97.635	97.8	97.949	98.086	98.215	98.337	98.454	98.567	98.676	98.73
1979	LDM	20	2	NP	S	V	K	3.9	27.835	45.071	48.122	50.772	53.088	55.129	56.941	58.563	60.025	61.355	62.572	63.693	64.733	65.704	66.615	67.474	68.289	69.065	69.806	70.517	71.201	71.861	72.499	73.118	73.718	74.302	77.012	79.43	97.088	97.357	97.579	97.769	97.935	98.083	98.219	98.345	98.464	98.576	98.684	98.787	98.837
1981	LDM	20	3	NP	S	V	K	3.9	23.536	39.923	42.955	45.637	48.02	50.152	52.068	53.802	55.379	56.823	58.151	59.381	60.525	61.594	62.598	63.545	64.442	65.296	66.111	66.89	67.639	68.36	69.056	69.729	70.381	71.013	73.932	76.518	95.704	95.986	96.214	96.402	96.563	96.705	96.834	96.956	97.073	97.188	97.302	97.416	97.473
1982	LDM	20	3	NP	S	V	K	3.9	24.699	41.648	44.722	47.416	49.792	51.901	53.785	55.481	57.019	58.422	59.712	60.904	62.013	63.049	64.024	64.945	65.818	66.65	67.445	68.208	68.942	69.649	70.333	70.995	71.637	72.261	75.144	77.704	96.235	96.477	96.668	96.824	96.957	97.073	97.18	97.282	97.381	97.479	97.578	97.678	97.728
1983	LDM	20	3	NP	S	V	K	3.9	25.367	42.518	45.591	48.27	50.622	52.702	54.555	56.219	57.726	59.1	60.362	61.529	62.615	63.63	64.586	65.49	66.348	67.166	67.948	68.7	69.423	70.121	70.796	71.45	72.084	72.701	75.555	78.09	96.195	96.406	96.57	96.701	96.811	96.909	96.999	97.087	97.175	97.264	97.356	97.45	97.499
1984	LDM	20	3	NP	S	V	K	3.9	26.131	43.512	46.6	49.284	51.632	53.703	55.545	57.197	58.691	60.053	61.303	62.46	63.536	64.544	65.493	66.391	67.244	68.059	68.838	69.587	70.308	71.004	71.677	72.33	72.963	73.579	76.428	78.957	97.014	97.227	97.388	97.516	97.62	97.709	97.788	97.862	97.934	98.005	98.078	98.152	98.19
1985	LDM	20	3	NP	S	V	K	3.9	26.642	44.062	47.139	49.81	52.146	54.205	56.037	57.68	59.168	60.525	61.772	62.926	64	65.006	65.953	66.849	67.7	68.512	69.288	70.033	70.749	71.44	72.108	72.754	73.38	73.988	76.792	79.268	96.921	97.12	97.268	97.382	97.472	97.548	97.616	97.679	97.742	97.805	97.871	97.94	97.976
1986	LDM	20	3	NP	S	V	K	3.9	27.286	44.832	47.927	50.608	52.948	55.008	56.835	58.473	59.952	61.299	62.536	63.679	64.743	65.739	66.676	67.563	68.405	69.209	69.978	70.717	71.428	72.114	72.777	73.42	74.043	74.649	77.449	79.929	97.57	97.743	97.862	97.947	98.007	98.052	98.089	98.123	98.156	98.19	98.228	98.27	98.292
1987	LDM	20	3	NP	S	V	K	3.9	28.047	45.825	48.953	51.66	54.02	56.096	57.937	59.587	61.077	62.434	63.68	64.833	65.906	66.911	67.858	68.754	69.605	70.418	71.196	71.943	72.663	73.357	74.029	74.679	75.309	75.922	78.748	81.244	98.678	98.862	98.996	99.096	99.172	99.232	99.281	99.324	99.363	99.399	99.434	99.469	99.486
1991	LDM	20	4	NP	S	V	K	3.9	25.111	42.867	46.201	49.157	51.784	54.129	56.232	58.127	59.844	61.409	62.844	64.167	65.394	66.538	67.613	68.626	69.588	70.504	71.381	72.225	73.038	73.825	74.589	75.332	76.056	76.763	80.081	83.092	100	100	100	100	100	100	100	100	100	100	100	100	100
1992	LDM	20	4	NP	S	V	K	3.9	26.005	44.228	47.58	50.526	53.126	55.433	57.491	59.338	61.005	62.521	63.908	65.184	66.367	67.47	68.504	69.481	70.407	71.29	72.135	72.948	73.733	74.493	75.231	75.949	76.649	77.334	80.551	83.479	100	100	100	100	100	100	100	100	100	100	100	100	100
1993	LDM	20	4	NP	S	V	K	3.9	26.753	45.203	48.55	51.478	54.051	56.326	58.349	60.161	61.795	63.278	64.634	65.883	67.04	68.119	69.132	70.088	70.996	71.862	72.692	73.492	74.263	75.011	75.738	76.445	77.136	77.811	80.989	83.883	100	100	100	100	100	100	100	100	100	100	100	100	100
1994	LDM	20	4	NP	S	V	K	3.9	27.447	46.041	49.388	52.307	54.865	57.121	59.123	60.913	62.525	63.987	65.323	66.551	67.69	68.751	69.747	70.687	71.58	72.431	73.248	74.034	74.793	75.529	76.244	76.94	77.62	78.285	81.415	84.267	100	100	100	100	100	100	100	100	100	100	100	100	100
1995	LDM	20	4	NP	S	V	K	3.9	27.952	46.573	49.913	52.822	55.367	57.609	59.596	61.369	62.964	64.408	65.725	66.936	68.056	69.099	70.077	71.001	71.877	72.713	73.514	74.285	75.031	75.754	76.457	77.142	77.811	78.466	81.557	84.384	100	100	100	100	100	100	100	100	100	100	100	100	100
1996	LDM	20	4	NP	S	V	K	3.9	28.47	47.085	50.421	53.326	55.867	58.104	60.084	61.851	63.439	64.875	66.184	67.386	68.497	69.53	70.499	71.413	72.279	73.105	73.896	74.658	75.394	76.107	76.801	77.477	78.137	78.784	81.834	84.626	100	100	100	100	100	100	100	100	100	100	100	100	100
1997	LDM	20	4	NP	S	V	K	3.9	28.914	47.498	50.818	53.706	56.23	58.451	60.417	62.17	63.745	65.17	66.469	67.66	68.762	69.788	70.748	71.654	72.513	73.332	74.116	74.871	75.6	76.307	76.994	77.663	78.317	78.957	81.977	84.743	100	100	100	100	100	100	100	100	100	100	100	100	100
1998	LDM	20	4	NP	S	V	K	3.9	29.366	47.975	51.296	54.184	56.707	58.925	60.887	62.636	64.206	65.626	66.919	68.104	69.2	70.219	71.174	72.074	72.927	73.74	74.518	75.268	75.992	76.693	77.375	78.04	78.689	79.325	82.326	85.075	100	100	100	100	100	100	100	100	100	100	100	100	100
2001	LDM	11	1	P	S	D	F	1.7	10.691	29.955	32.834	35.263	37.345	39.159	40.757	42.184	43.47	44.639	45.71	46.699	47.616	48.473	49.275	50.031	50.746	51.425	52.07	52.686	53.277	53.843	54.388	54.913	55.42	55.912	58.165	60.162	83.853	84.936	85.903	86.768	87.545	88.243	88.873	89.443	89.963	90.439	90.877	91.282	91.474
2002	LDM	11	1	P	S	D	F	1.7	10.068	31.254	34.455	37.141	39.433	41.418	43.161	44.709	46.1	47.361	48.513	49.572	50.553	51.466	52.321	53.123	53.88	54.596	55.277	55.925	56.543	57.136	57.704	58.251	58.778	59.287	61.606	63.641	87.952	89.046	90.008	90.854	91.597	92.25	92.826	93.334	93.785	94.187	94.545	94.869	95.019
2003	LDM	11	1	P	S	D	F	1.7	10.575	32.813	36.175	38.996	41.403	43.487	45.314	46.937	48.392	49.709	50.911	52.014	53.034	53.981	54.866	55.695	56.476	57.215	57.915	58.581	59.216	59.823	60.406	60.965	61.504	62.024	64.391	66.462	90.018	91.001	91.859	92.609	93.264	93.838	94.341	94.785	95.179	95.53	95.843	96.126	96.257
2004	LDM	11	1	P	S	D	F	1.7	10.795	33.469	36.896	39.773	42.227	44.352	46.215	47.868	49.35	50.691	51.913	53.034	54.069	55.029	55.925	56.764	57.554	58.299	59.005	59.676	60.316	60.927	61.512	62.074	62.615	63.137	65.507	67.58	90.937	91.896	92.732	93.461	94.097	94.653	95.139	95.567	95.946	96.282	96.581	96.85	96.975
2005	LDM	11	1	P	S	D	F	1.7	11.15	34.582	38.126	41.1	43.635	45.826	47.746	49.447	50.969	52.344	53.595	54.742	55.8	56.78	57.693	58.549	59.353	60.111	60.83	61.512	62.162	62.784	63.378	63.95	64.499	65.029	67.436	69.535	92.027	92.915	93.689	94.362	94.949	95.461	95.909	96.301	96.647	96.953	97.223	97.465	97.576
2006	LDM	11	1	P	S	D	F	1.7	12.571	35.151	38.525	41.37	43.807	45.926	47.79	49.45	50.941	52.293	53.528	54.662	55.712	56.687	57.597	58.451	59.255	60.015	60.736	61.42	62.073	62.698	63.296	63.871	64.424	64.957	67.376	69.478	91.024	91.865	92.6	93.245	93.81	94.307	94.745	95.132	95.477	95.785	96.061	96.312	96.428
2007	LDM	11	1	P	S	D	F	1.7	12.957	36.206	39.678	42.605	45.112	47.291	49.207	50.913	52.445	53.833	55.101	56.265	57.341	58.34	59.273	60.148	60.971	61.748	62.484	63.184	63.85	64.488	65.098	65.683	66.247	66.789	69.249	71.382	92.53	93.297	93.962	94.54	95.043	95.482	95.867	96.206	96.506	96.774	97.013	97.229	97.33
2008	LDM	11	1	P	S	D	F	1.7	13.043	36.483	39.98	42.927	45.449	47.64	49.566	51.279	52.818	54.211	55.483	56.651	57.731	58.733	59.669	60.545	61.37	62.149	62.887	63.588	64.256	64.894	65.504	66.09	66.653	67.195	69.647	71.766	92.482	93.237	93.894	94.466	94.966	95.404	95.788	96.128	96.43	96.701	96.943	97.163	97.265
2010	LDM	11	2	P	S	D	F	1.7	9.921	30.906	34.073	36.73	38.994	40.955	42.675	44.204	45.576	46.82	47.957	49.002	49.971	50.873	51.716	52.509	53.257	53.966	54.64	55.282	55.896	56.484	57.05	57.595	58.121	58.63	60.966	63.046	89.092	90.251	91.273	92.175	92.973	93.677	94.301	94.855	95.348	95.788	96.181	96.534	96.697
2011	LDM	11	2	P	S	D	F	1.7	10.272	32.033	35.311	38.057	40.397	42.42	44.194	45.77	47.185	48.467	49.638	50.716	51.714	52.644	53.513	54.331	55.102	55.832	56.525	57.186	57.817	58.422	59.003	59.561	60.1	60.62	62.997	65.094	90.511	91.637	92.628	93.5	94.267	94.94	95.532	96.051	96.509	96.913	97.267	97.582	97.725
2012	LDM	11	2	P	S	D	F	1.7	10.67	33.218	36.614	39.458	41.88	43.975	45.813	47.445	48.91	50.237	51.45	52.566	53.6	54.561	55.461	56.306	57.103	57.857	58.573	59.255	59.906	60.528	61.126	61.701	62.254	62.789	65.224	67.363	92.332	93.376	94.287	95.082	95.775	96.378	96.902	97.359	97.758	98.108	98.413	98.681	98.801
2013	LDM	11	2	P	S	D	F	1.7	10.912	33.969	37.44	40.347	42.82	44.958	46.832	48.494	49.984	51.333	52.564	53.696	54.742	55.714	56.623	57.476	58.279	59.039	59.759	60.444	61.098	61.723	62.323	62.898	63.453	63.988	66.422	68.554	92.622	93.566	94.382	95.089	95.7	96.229	96.687	97.083	97.427	97.727	97.986	98.214	98.317
2014	LDM	11	2	P	S	D	F	1.7	12.649	35.513	38.915	41.778	44.229	46.358	48.233	49.904	51.408	52.775	54.026	55.178	56.246	57.241	58.171	59.046	59.871	60.651	61.391	62.095	62.767	63.409	64.025	64.615	65.184	65.732	68.214	70.372	93.641	94.558	95.357	96.054	96.662	97.192	97.656	98.061	98.413	98.717	98.974	99.198	99.298
2015	LDM	11	2	P	S	D	F	1.7	11.444	35.683	39.326	42.372	44.959	47.19	49.142	50.87	52.418	53.818	55.094	56.266	57.35	58.357	59.298	60.182	61.015	61.802	62.549	63.26	63.938	64.587	65.208	65.806	66.38	66.934	69.447	71.63	94.105	94.908	95.597	96.189	96.696	97.132	97.507	97.829	98.107	98.348	98.556	98.737	98.818
2016	LDM	11	2	P	S	D	F	1.7	12.983	36.436	39.923	42.854	45.359	47.532	49.442	51.142	52.67	54.056	55.324	56.491	57.573	58.579	59.522	60.407	61.242	62.032	62.782	63.496	64.178	64.829	65.454	66.054	66.632	67.189	69.713	71.903	94.293	95.128	95.852	96.481	97.027	97.503	97.918	98.281	98.596	98.867	99.097	99.296	99.385
2017	LDM	11	2	P	S	D	F	1.7	13.201	37.07	40.619	43.602	46.149	48.356	50.295	52.018	53.566	54.968	56.249	57.427	58.518	59.532	60.48	61.37	62.21	63.003	63.756	64.473	65.156	65.809	66.435	67.037	67.615	68.173	70.698	72.888	94.897	95.679	96.352	96.932	97.432	97.864	98.238	98.563	98.842	99.082	99.283	99.454	99.53
2019	LDM	11	3	P	S	D	F	1.7	10.251	31.765	35.015	37.74	40.063	42.073	43.836	45.402	46.806	48.078	49.239	50.307	51.295	52.215	53.075	53.884	54.647	55.369	56.056	56.712	57.338	57.939	58.517	59.075	59.613	60.134	62.529	64.662	90.187	91.261	92.201	93.025	93.746	94.378	94.933	95.42	95.849	96.229	96.564	96.863	97.001
2020	LDM	11	3	P	S	D	F	1.7	10.701	33.107	36.491	39.331	41.752	43.847	45.684	47.316	48.779	50.103	51.312	52.421	53.448	54.401	55.292	56.129	56.917	57.662	58.37	59.043	59.687	60.304	60.896	61.466	62.015	62.547	64.983	67.144	92.202	93.188	94.042	94.78	95.418	95.971	96.448	96.863	97.223	97.538	97.811	98.052	98.161
2021	LDM	11	3	P	S	D	F	1.7	11.084	34.272	37.777	40.717	43.223	45.392	47.292	48.978	50.489	51.856	53.101	54.244	55.301	56.281	57.197	58.055	58.864	59.628	60.353	61.043	61.702	62.333	62.939	63.521	64.083	64.626	67.109	69.302	93.073	93.943	94.69	95.332	95.884	96.359	96.767	97.119	97.423	97.688	97.916	98.117	98.207
2022	LDM	11	3	P	S	D	F	1.7	11.292	34.892	38.46	41.453	44.005	46.213	48.147	49.861	51.396	52.783	54.046	55.202	56.27	57.259	58.181	59.044	59.856	60.622	61.347	62.037	62.694	63.322	63.924	64.502	65.06	65.598	68.051	70.21	93.404	94.238	94.952	95.564	96.089	96.538	96.923	97.254	97.54	97.789	98.003	98.192	98.277
2023	LDM	11	3	P	S	D	F	1.7	11.442	35.337	38.945	41.972	44.551	46.782	48.737	50.469	52.021	53.422	54.698	55.867	56.946	57.945	58.876	59.748	60.567	61.34	62.072	62.766	63.428	64.061	64.667	65.248	65.809	66.349	68.807	70.963	93.76	94.582	95.287	95.892	96.411	96.857	97.239	97.568	97.852	98.098	98.309	98.495	98.578
2024	LDM	11	3	P	S	D	F	1.7	11.55	35.669	39.315	42.372	44.977	47.229	49.201	50.948	52.511	53.921	55.205	56.379	57.463	58.466	59.4	60.273	61.094	61.868	62.601	63.296	63.958	64.59	65.196	65.777	66.337	66.876	69.33	71.478	93.715	94.482	95.136	95.694	96.17	96.577	96.925	97.225	97.484	97.71	97.907	98.081	98.16
2025	LDM	11	3	P	S	D	F	1.7	11.706	36.152	39.843	42.936	45.57	47.845	49.835	51.596	53.17	54.589	55.879	57.058	58.145	59.15	60.086	60.96	61.781	62.555	63.287	63.981	64.642	65.274	65.878	66.459	67.017	67.556	70.007	72.155	94.213	94.953	95.582	96.117	96.572	96.96	97.29	97.572	97.816	98.026	98.208	98.368	98.44
2026	LDM	11	3	P	S	D	F	1.7	11.902	36.763	40.516	43.662	46.339	48.65	50.671	52.459	54.056	55.495	56.803	57.999	59.1	60.118	61.065	61.95	62.78	63.563	64.303	65.005	65.674	66.312	66.923	67.51	68.074	68.618	71.094	73.262	94.954	95.627	96.19	96.663	97.058	97.391	97.67	97.906	98.106	98.278	98.425	98.553	98.612
2028	LDM	11	4	P	S	D	F	1.7	10.326	28.99	31.779	34.131	36.15	37.908	39.459	40.845	42.095	43.233	44.277	45.24	46.134	46.969	47.752	48.489	49.186	49.847	50.476	51.076	51.65	52.202	52.732	53.243	53.736	54.214	56.411	58.371	84.281	85.544	86.667	87.665	88.55	89.334	90.026	90.638	91.178	91.655	92.074	92.445	92.613
2029	LDM	11	4	P	S	D	F	1.7	11.067	31.062	34.044	36.558	38.713	40.59	42.246	43.726	45.062	46.278	47.394	48.425	49.383	50.278	51.117	51.907	52.654	53.363	54.037	54.68	55.295	55.884	56.451	56.996	57.523	58.032	60.36	62.419	88.176	89.339	90.361	91.259	92.047	92.738	93.344	93.875	94.344	94.757	95.121	95.445	95.594
2030	LDM	11	4	P	S	D	F	1.7	10.197	31.784	35.035	37.758	40.077	42.083	43.842	45.406	46.811	48.085	49.251	50.324	51.319	52.246	53.114	53.931	54.702	55.433	56.127	56.788	57.421	58.027	58.608	59.168	59.708	60.229	62.612	64.715	91.057	92.243	93.281	94.192	94.989	95.685	96.293	96.823	97.288	97.697	98.053	98.368	98.51
2031	LDM	11	4	P	S	D	F	1.7	11.373	31.951	35.016	37.597	39.807	41.728	43.421	44.931	46.292	47.529	48.663	49.708	50.679	51.583	52.431	53.229	53.982	54.695	55.373	56.018	56.635	57.225	57.792	58.336	58.861	59.367	61.67	63.688	88.208	89.348	90.357	91.248	92.035	92.728	93.338	93.873	94.345	94.761	95.125	95.447	95.593
2032	LDM	11	4	P	S	D	F	1.7	11.942	33.54	36.757	39.465	41.783	43.798	45.572	47.154	48.579	49.874	51.06	52.153	53.167	54.112	54.997	55.829	56.615	57.359	58.065	58.738	59.381	59.996	60.585	61.153	61.699	62.226	64.624	66.724	91.456	92.537	93.486	94.318	95.048	95.686	96.244	96.731	97.157	97.531	97.856	98.141	98.271
2033	LDM	11	4	P	S	D	F	1.7	10.919	34.023	37.502	40.413	42.887	45.025	46.895	48.553	50.039	51.384	52.61	53.736	54.778	55.746	56.65	57.499	58.298	59.054	59.771	60.453	61.104	61.726	62.322	62.896	63.447	63.98	66.401	68.523	93.493	94.509	95.385	96.138	96.784	97.34	97.816	98.225	98.573	98.869	99.115	99.323	99.415
2034	LDM	11	4	P	S	D	F	1.7	11.919	33.458	36.664	39.361	41.666	43.667	45.427	46.993	48.402	49.681	50.851	51.928	52.926	53.856	54.726	55.545	56.317	57.048	57.742	58.403	59.034	59.638	60.217	60.774	61.311	61.828	64.182	66.238	89.148	90.066	90.86	91.548	92.142	92.654	93.094	93.473	93.798	94.079	94.317	94.524	94.617
2035	LDM	11	4	P	S	D	F	1.7	12.159	34.102	37.37	40.119	42.469	44.509	46.303	47.9	49.335	50.637	51.827	52.922	53.936	54.88	55.763	56.591	57.373	58.112	58.814	59.481	60.118	60.728	61.312	61.874	62.414	62.936	65.306	67.378	90.337	91.241	92.023	92.7	93.285	93.79	94.225	94.601	94.925	95.206	95.447	95.657	95.752
2038	LDM	21	1	P	T	V	L	7.3	10.76	23.109	25.489	27.627	29.557	31.308	32.907	34.376	35.734	36.999	38.185	39.304	40.366	41.382	42.356	43.297	44.209	45.097	45.964	46.814	47.649	48.47	49.28	50.08	50.87	51.652	55.448	59.062	91.893	92.47	92.927	93.293	93.588	93.83	94.03	94.2	94.346	94.475	94.591	94.699	94.75
2039	LDM	21	1	P	T	V	L	7.3	11.121	23.645	26.059	28.229	30.187	31.963	33.584	35.073	36.45	37.732	38.932	40.064	41.138	42.164	43.148	44.097	45.016	45.91	46.783	47.638	48.476	49.301	50.114	50.915	51.706	52.49	56.281	59.881	91.991	92.53	92.957	93.302	93.586	93.826	94.035	94.221	94.392	94.554	94.711	94.866	94.942
2040	LDM	21	1	P	T	V	L	7.3	11.718	24.77	27.286	29.548	31.591	33.444	35.136	36.691	38.128	39.465	40.717	41.897	43.015	44.082	45.104	46.089	47.041	47.966	48.868	49.75	50.614	51.462	52.297	53.119	53.93	54.732	58.602	62.263	94.65	95.172	95.578	95.898	96.155	96.363	96.535	96.683	96.812	96.928	97.036	97.138	97.188
2041	LDM	21	1	P	T	V	L	7.3	11.879	25.034	27.568	29.846	31.902	33.767	35.47	37.034	38.479	39.824	41.083	42.27	43.394	44.466	45.494	46.483	47.44	48.369	49.274	50.159	51.026	51.876	52.713	53.536	54.349	55.151	59.018	62.666	94.542	95.046	95.438	95.747	95.992	96.192	96.357	96.498	96.621	96.732	96.836	96.935	96.983
2042	LDM	21	1	P	T	V	L	7.3	12.473	26.223	28.873	31.253	33.401	35.348	37.124	38.755	40.261	41.661	42.972	44.206	45.375	46.489	47.556	48.583	49.576	50.54	51.478	52.396	53.294	54.175	55.041	55.894	56.734	57.564	61.556	65.313	97.57	98.088	98.494	98.816	99.072	99.282	99.461	99.613	99.733	99.819	99.878	99.93	99.953
2043	LDM	21	1	P	T	V	L	7.3	12.865	26.988	29.71	32.153	34.357	36.353	38.174	39.843	41.385	42.817	44.156	45.417	46.61	47.747	48.836	49.883	50.895	51.876	52.832	53.765	54.679	55.574	56.455	57.321	58.175	59.017	63.065	66.868	99.122	99.603	99.91	100	100	100	100	100	100	100	100	100	100
2044	LDM	21	1	P	T	V	L	7.3	13.002	27.183	29.914	32.367	34.578	36.582	38.408	40.082	41.627	43.062	44.404	45.666	46.86	47.997	49.085	50.132	51.142	52.122	53.076	54.007	54.918	55.811	56.689	57.553	58.403	59.242	63.277	67.066	99.151	99.618	99.914	100	100	100	100	100	100	100	100	100	100
2045	LDM	21	1	P	T	V	L	7.3	13.175	27.485	30.24	32.713	34.942	36.961	38.801	40.488	42.045	43.49	44.841	46.112	47.314	48.458	49.553	50.605	51.621	52.606	53.564	54.499	55.413	56.309	57.189	58.054	58.906	59.746	63.777	67.552	99.142	99.612	99.912	100	100	100	100	100	100	100	100	100	100
2047	LDM	21	2	P	T	V	L	7.3	11.175	24.419	26.96	29.24	31.296	33.161	34.863	36.428	37.876	39.225	40.491	41.685	42.819	43.902	44.941	45.942	46.912	47.853	48.77	49.667	50.545	51.406	52.252	53.084	53.904	54.711	58.585	62.203	92.687	93.232	93.677	94.046	94.357	94.623	94.855	95.06	95.244	95.413	95.569	95.716	95.786
2048	LDM	21	2	P	T	V	L	7.3	11.776	25.419	28.037	30.385	32.502	34.422	36.174	37.785	39.275	40.663	41.964	43.192	44.357	45.469	46.535	47.562	48.555	49.519	50.457	51.374	52.271	53.149	54.012	54.859	55.694	56.515	60.449	64.113	94.533	95.035	95.437	95.767	96.041	96.274	96.476	96.655	96.818	96.968	97.109	97.243	97.308
2049	LDM	21	2	P	T	V	L	7.3	12.294	26.311	28.997	31.406	33.576	35.545	37.342	38.993	40.521	41.945	43.279	44.539	45.733	46.873	47.965	49.017	50.033	51.018	51.977	52.912	53.826	54.72	55.598	56.458	57.305	58.138	62.111	65.795	95.753	96.203	96.554	96.831	97.053	97.235	97.386	97.516	97.63	97.733	97.828	97.917	97.961
2050	LDM	21	2	P	T	V	L	7.3	12.391	26.414	29.099	31.507	33.678	35.646	37.442	39.094	40.621	42.043	43.376	44.633	45.824	46.96	48.048	49.095	50.105	51.084	52.035	52.963	53.868	54.754	55.623	56.474	57.311	58.133	62.054	65.685	95.38	95.829	96.176	96.447	96.66	96.829	96.965	97.077	97.171	97.253	97.324	97.39	97.421
2051	LDM	21	2	P	T	V	L	7.3	12.674	26.878	29.597	32.034	34.23	36.221	38.039	39.708	41.253	42.691	44.039	45.31	46.514	47.662	48.762	49.819	50.84	51.828	52.788	53.725	54.638	55.531	56.407	57.264	58.107	58.935	62.876	66.517	95.903	96.323	96.643	96.89	97.082	97.234	97.356	97.456	97.542	97.618	97.686	97.751	97.783
2052	LDM	21	2	P	T	V	L	7.3	12.976	27.437	30.202	32.679	34.909	36.929	38.772	40.465	42.03	43.486	44.85	46.136	47.354	48.515	49.627	50.695	51.726	52.725	53.694	54.639	55.561	56.462	57.344	58.209	59.058	59.892	63.856	67.51	96.586	96.986	97.289	97.522	97.703	97.846	97.961	98.057	98.139	98.211	98.278	98.341	98.372
2053	LDM	21	2	P	T	V	L	7.3	13.069	27.649	30.44	32.94	35.19	37.227	39.084	40.788	42.363	43.828	45.199	46.49	47.714	48.879	49.994	51.066	52.1	53.102	54.074	55.021	55.945	56.848	57.733	58.6	59.451	60.287	64.26	67.921	96.819	97.221	97.53	97.772	97.964	98.119	98.248	98.357	98.452	98.538	98.616	98.69	98.726
2054	LDM	21	2	P	T	V	L	7.3	13.284	27.996	30.808	33.326	35.591	37.641	39.51	41.224	42.809	44.282	45.662	46.962	48.193	49.366	50.489	51.569	52.61	53.619	54.599	55.553	56.485	57.395	58.286	59.16	60.017	60.859	64.86	68.544	97.179	97.537	97.806	98.011	98.17	98.296	98.399	98.486	98.562	98.632	98.697	98.76	98.791
2056	LDM	21	3	P	T	V	L	7.3	10.343	22.455	24.792	26.891	28.785	30.501	32.067	33.503	34.831	36.066	37.222	38.313	39.348	40.338	41.288	42.205	43.095	43.962	44.809	45.64	46.457	47.261	48.056	48.84	49.616	50.384	54.118	57.676	90.013	90.677	91.232	91.703	92.11	92.466	92.781	93.064	93.322	93.56	93.78	93.987	94.086
2057	LDM	21	3	P	T	V	L	7.3	10.906	23.335	25.735	27.893	29.841	31.607	33.22	34.7	36.069	37.342	38.534	39.658	40.723	41.741	42.717	43.659	44.571	45.458	46.324	47.172	48.005	48.824	49.631	50.428	51.214	51.993	55.764	59.345	91.289	91.89	92.385	92.802	93.159	93.471	93.749	94.003	94.239	94.461	94.674	94.879	94.979
2058	LDM	21	3	P	T	V	L	7.3	11.239	23.851	26.29	28.483	30.463	32.259	33.898	35.402	36.791	38.081	39.288	40.424	41.5	42.526	43.508	44.454	45.37	46.259	47.126	47.975	48.807	49.625	50.431	51.225	52.01	52.786	56.545	60.115	91.874	92.435	92.887	93.26	93.573	93.84	94.074	94.284	94.476	94.656	94.827	94.992	95.073
2059	LDM	21	3	P	T	V	L	7.3	11.576	24.486	26.984	29.23	31.257	33.096	34.773	36.311	37.731	39.049	40.282	41.442	42.539	43.585	44.587	45.551	46.484	47.389	48.272	49.135	49.982	50.813	51.633	52.44	53.237	54.026	57.84	61.459	93.193	93.736	94.174	94.535	94.838	95.098	95.326	95.532	95.72	95.897	96.064	96.226	96.305
2060	LDM	21	3	P	T	V	L	7.3	11.797	24.845	27.37	29.642	31.694	33.555	35.252	36.809	38.246	39.58	40.826	41.999	43.107	44.162	45.171	46.141	47.079	47.988	48.872	49.737	50.584	51.415	52.233	53.038	53.832	54.617	58.406	61.993	93.684	94.245	94.697	95.069	95.379	95.643	95.872	96.074	96.257	96.425	96.582	96.731	96.804
2061	LDM	21	3	P	T	V	L	7.3	11.888	24.965	27.494	29.768	31.822	33.683	35.381	36.937	38.373	39.705	40.949	42.118	43.224	44.276	45.281	46.248	47.181	48.086	48.967	49.828	50.67	51.497	52.31	53.111	53.901	54.682	58.452	62.022	93.782	94.343	94.794	95.161	95.464	95.719	95.937	96.127	96.297	96.452	96.596	96.732	96.797
2062	LDM	21	3	P	T	V	L	7.3	12.253	25.636	28.223	30.55	32.65	34.555	36.291	37.882	39.349	40.71	41.981	43.175	44.304	45.376	46.401	47.386	48.336	49.256	50.151	51.025	51.88	52.718	53.543	54.353	55.153	55.942	59.748	63.344	94.993	95.524	95.943	96.278	96.549	96.771	96.956	97.113	97.25	97.372	97.482	97.585	97.634
2063	LDM	21	3	P	T	V	L	7.3	12.288	25.638	28.216	30.532	32.62	34.513	36.237	37.817	39.275	40.627	41.89	43.077	44.198	45.265	46.286	47.266	48.212	49.13	50.021	50.893	51.745	52.581	53.402	54.21	55.007	55.793	59.578	63.143	93.799	94.303	94.703	95.025	95.289	95.508	95.694	95.855	95.999	96.128	96.249	96.363	96.418
2065	LDM	21	4	P	T	V	L	7.3	11.602	24.952	27.515	29.813	31.884	33.761	35.473	37.046	38.501	39.855	41.125	42.324	43.461	44.547	45.59	46.596	47.57	48.517	49.439	50.342	51.227	52.096	52.95	53.791	54.62	55.438	59.37	63.057	94.034	94.509	94.876	95.164	95.393	95.576	95.725	95.851	95.959	96.056	96.144	96.228	96.269
2066	LDM	21	4	P	T	V	L	7.3	12.256	26.043	28.69	31.063	33.202	35.141	36.91	38.535	40.038	41.437	42.749	43.986	45.16	46.282	47.357	48.393	49.396	50.37	51.319	52.247	53.154	54.044	54.919	55.779	56.625	57.46	61.458	65.185	95.567	96.036	96.406	96.703	96.945	97.145	97.314	97.46	97.588	97.703	97.809	97.908	97.956
2067	LDM	21	4	P	T	V	L	7.3	12.492	26.423	29.097	31.495	33.657	35.617	37.404	39.046	40.565	41.978	43.301	44.549	45.732	46.861	47.943	48.984	49.991	50.967	51.917	52.846	53.753	54.642	55.515	56.373	57.216	58.047	62.022	65.719	95.78	96.246	96.612	96.906	97.144	97.34	97.504	97.645	97.768	97.879	97.979	98.073	98.118
2068	LDM	21	4	P	T	V	L	7.3	12.801	26.918	29.629	32.061	34.253	36.242	38.055	39.721	41.26	42.692	44.033	45.295	46.491	47.63	48.721	49.77	50.782	51.763	52.717	53.647	54.555	55.444	56.317	57.173	58.014	58.843	62.798	66.472	96.595	97.073	97.448	97.746	97.983	98.174	98.33	98.458	98.566	98.658	98.738	98.809	98.842
2069	LDM	21	4	P	T	V	L	7.3	12.909	27.14	29.876	32.332	34.546	36.552	38.383	40.062	41.614	43.056	44.405	45.675	46.878	48.023	49.119	50.172	51.189	52.174	53.131	54.065	54.977	55.87	56.746	57.606	58.451	59.283	63.259	66.954	96.959	97.412	97.764	98.04	98.257	98.43	98.569	98.682	98.776	98.855	98.922	98.982	99.01
2070	LDM	21	4	P	T	V	L	7.3	13.147	27.515	30.28	32.761	34.997	37.024	38.872	40.567	42.131	43.584	44.942	46.219	47.426	48.575	49.673	50.727	51.744	52.729	53.684	54.616	55.526	56.416	57.289	58.145	58.987	59.815	63.773	67.451	97.357	97.781	98.102	98.347	98.534	98.676	98.786	98.871	98.938	98.993	99.038	99.077	99.094
2071	LDM	21	4	P	T	V	L	7.3	13.258	27.666	30.436	32.921	35.161	37.191	39.041	40.738	42.305	43.76	45.12	46.398	47.607	48.757	49.857	50.912	51.929	52.914	53.869	54.801	55.71	56.598	57.47	58.324	59.164	59.99	63.931	67.589	97.2	97.621	97.942	98.187	98.376	98.522	98.636	98.726	98.799	98.86	98.911	98.957	98.978
2072	LDM	21	4	P	T	V	L	7.3	13.368	27.804	30.577	33.063	35.304	37.333	39.183	40.878	42.443	43.896	45.254	46.53	47.736	48.884	49.979	51.031	52.045	53.026	53.978	54.905	55.809	56.693	57.56	58.409	59.243	60.064	63.976	67.602	96.725	97.135	97.448	97.689	97.876	98.021	98.136	98.228	98.303	98.366	98.421	98.47	98.493
2075	LDM	13	1	P	T	C	H	3.9	4.938	15.149	17.238	19.161	20.935	22.575	24.098	25.519	26.851	28.107	29.297	30.431	31.518	32.564	33.577	34.56	35.518	36.454	37.372	38.276	39.165	40.041	40.907	41.761	42.607	43.443	47.496	51.327	84.195	84.891	85.505	86.06	86.575	87.06	87.524	87.975	88.414	88.845	89.271	89.69	89.898
2076	LDM	13	1	P	T	C	H	3.9	5.276	16.072	18.282	20.318	22.197	23.936	25.55	27.056	28.466	29.795	31.052	32.25	33.394	34.496	35.559	36.589	37.592	38.571	39.528	40.47	41.394	42.304	43.202	44.088	44.963	45.829	50.015	53.967	87.791	88.425	88.963	89.433	89.855	90.242	90.605	90.951	91.286	91.612	91.933	92.25	92.407
2077	LDM	13	1	P	T	C	H	3.9	5.459	16.624	18.908	21.013	22.955	24.752	26.42	27.975	29.432	30.804	32.102	33.337	34.517	35.651	36.744	37.804	38.834	39.838	40.82	41.785	42.731	43.662	44.581	45.486	46.38	47.263	51.531	55.556	89.895	90.503	91.008	91.439	91.817	92.155	92.466	92.757	93.034	93.302	93.564	93.82	93.947
2078	LDM	13	1	P	T	C	H	3.9	5.561	16.949	19.277	21.421	23.399	25.228	26.926	28.508	29.99	31.385	32.705	33.96	35.159	36.311	37.422	38.497	39.542	40.561	41.556	42.533	43.491	44.434	45.363	46.278	47.182	48.075	52.38	56.431	90.36	90.924	91.391	91.788	92.137	92.451	92.742	93.018	93.283	93.541	93.797	94.049	94.174
2079	LDM	13	1	P	T	C	H	3.9	5.664	17.273	19.646	21.832	23.846	25.708	27.436	29.044	30.549	31.964	33.301	34.572	35.785	36.949	38.07	39.156	40.21	41.236	42.239	43.223	44.188	45.137	46.072	46.993	47.902	48.8	53.13	57.204	91.102	91.643	92.086	92.46	92.785	93.075	93.342	93.593	93.834	94.069	94.301	94.531	94.645
2080	LDM	13	1	P	T	C	H	3.9	5.71	17.439	19.835	22.04	24.074	25.954	27.697	29.322	30.841	32.27	33.621	34.903	36.127	37.301	38.432	39.526	40.587	41.62	42.628	43.617	44.586	45.537	46.474	47.397	48.307	49.205	53.528	57.588	91.065	91.548	91.932	92.246	92.513	92.747	92.96	93.161	93.356	93.548	93.742	93.937	94.036
2081	LDM	13	1	P	T	C	H	3.9	5.929	18.101	20.583	22.866	24.969	26.913	28.716	30.394	31.965	33.442	34.838	36.164	37.429	38.644	39.814	40.945	42.043	43.112	44.155	45.178	46.18	47.164	48.133	49.085	50.025	50.952	55.406	59.574	93.355	93.847	94.24	94.562	94.835	95.072	95.285	95.482	95.669	95.849	96.025	96.2	96.286
2082	LDM	13	1	P	T	C	H	3.9	5.978	18.265	20.77	23.074	25.198	27.16	28.979	30.673	32.257	33.746	35.153	36.49	37.765	38.988	40.165	41.303	42.407	43.481	44.53	45.557	46.563	47.55	48.522	49.478	50.421	51.35	55.815	59.99	93.614	94.055	94.392	94.658	94.873	95.053	95.21	95.353	95.488	95.62	95.752	95.886	95.953
2084	LDM	13	2	P	T	C	H	3.9	5.595	17.462	19.879	22.102	24.151	26.046	27.806	29.448	30.989	32.44	33.814	35.123	36.374	37.576	38.735	39.856	40.945	42.006	43.04	44.054	45.046	46.02	46.978	47.919	48.846	49.759	54.127	58.183	90.696	91.254	91.723	92.127	92.485	92.81	93.109	93.391	93.66	93.918	94.169	94.414	94.534
2085	LDM	13	2	P	T	C	H	3.9	5.669	17.704	20.153	22.404	24.481	26.403	28.189	29.856	31.419	32.892	34.286	35.613	36.88	38.097	39.268	40.401	41.499	42.567	43.608	44.626	45.621	46.597	47.555	48.495	49.421	50.331	54.676	58.698	90.572	91.06	91.458	91.794	92.086	92.348	92.589	92.819	93.04	93.256	93.471	93.685	93.792
2086	LDM	13	2	P	T	C	H	3.9	5.863	18.31	20.845	23.178	25.33	27.321	29.172	30.898	32.516	34.04	35.48	36.85	38.156	39.408	40.613	41.776	42.903	43.998	45.063	46.104	47.122	48.118	49.095	50.055	50.997	51.925	56.346	60.437	93.154	93.669	94.087	94.435	94.733	94.993	95.226	95.441	95.641	95.832	96.015	96.193	96.28
2087	LDM	13	2	P	T	C	H	3.9	5.951	18.591	21.164	23.531	25.714	27.732	29.606	31.353	32.99	34.529	35.984	37.367	38.685	39.948	41.163	42.336	43.472	44.575	45.649	46.698	47.723	48.727	49.712	50.679	51.629	52.564	57.019	61.14	93.355	93.799	94.149	94.435	94.675	94.882	95.068	95.24	95.402	95.559	95.713	95.866	95.942
2088	LDM	13	2	P	T	C	H	3.9	6.038	18.885	21.5	23.905	26.123	28.174	30.078	31.853	33.516	35.08	36.557	37.96	39.298	40.579	41.811	42.999	44.149	45.265	46.351	47.411	48.447	49.46	50.454	51.429	52.387	53.328	57.813	61.954	94.537	95.005	95.375	95.675	95.924	96.136	96.321	96.488	96.641	96.785	96.922	97.056	97.121
2089	LDM	13	2	P	T	C	H	3.9	6.202	19.274	21.931	24.374	26.624	28.704	30.634	32.432	34.116	35.699	37.194	38.614	39.968	41.264	42.511	43.713	44.877	46.007	47.106	48.18	49.228	50.254	51.26	52.247	53.216	54.169	58.704	62.885	95.101	95.525	95.855	96.118	96.334	96.515	96.672	96.813	96.943	97.066	97.184	97.299	97.356
2090	LDM	13	2	P	T	C	H	3.9	6.268	19.475	22.159	24.626	26.898	28.999	30.948	32.763	34.463	36.061	37.57	39.002	40.366	41.673	42.928	44.139	45.309	46.445	47.549	48.627	49.678	50.707	51.715	52.703	53.673	54.626	59.155	63.324	95.289	95.698	96.013	96.262	96.462	96.629	96.772	96.899	97.016	97.126	97.233	97.337	97.389
2091	LDM	13	2	P	T	C	H	3.9	6.311	19.621	22.326	24.811	27.1	29.214	31.175	33.002	34.71	36.316	37.831	39.269	40.637	41.947	43.204	44.416	45.587	46.723	47.826	48.903	49.953	50.979	51.984	52.969	53.936	54.886	59.393	63.536	95.316	95.724	96.037	96.283	96.48	96.644	96.783	96.907	97.021	97.127	97.231	97.333	97.383
2093	LDM	13	3	P	T	C	H	3.9	4.449	13.791	15.699	17.452	19.065	20.554	21.935	23.222	24.427	25.561	26.636	27.659	28.639	29.583	30.496	31.383	32.247	33.092	33.92	34.736	35.539	36.33	37.113	37.886	38.651	39.409	43.085	46.572	77.286	77.968	78.564	79.097	79.584	80.035	80.459	80.863	81.251	81.627	81.992	82.348	82.524
2094	LDM	13	3	P	T	C	H	3.9	4.997	15.487	17.628	19.595	21.408	23.081	24.634	26.081	27.437	28.713	29.921	31.071	32.171	33.23	34.252	35.243	36.209	37.151	38.073	38.98	39.871	40.749	41.615	42.47	43.314	44.15	48.191	52.008	84.994	85.685	86.288	86.827	87.319	87.778	88.212	88.628	89.031	89.424	89.81	90.189	90.376
2095	LDM	13	3	P	T	C	H	3.9	5.076	15.754	17.93	19.93	21.772	23.473	25.052	26.523	27.901	29.199	30.427	31.596	32.713	33.788	34.825	35.83	36.807	37.761	38.693	39.608	40.507	41.391	42.263	43.122	43.971	44.809	48.852	52.657	85.073	85.702	86.239	86.709	87.132	87.52	87.883	88.23	88.564	88.891	89.213	89.53	89.688
2096	LDM	13	3	P	T	C	H	3.9	4.928	15.301	17.417	19.361	21.152	22.805	24.34	25.768	27.106	28.364	29.554	30.686	31.767	32.805	33.806	34.776	35.718	36.636	37.534	38.414	39.279	40.128	40.966	41.792	42.607	43.412	47.295	50.95	82.394	83.002	83.516	83.961	84.356	84.713	85.044	85.356	85.654	85.942	86.225	86.503	86.642
2097	LDM	13	3	P	T	C	H	3.9	5.151	16.006	18.219	20.253	22.126	23.856	25.46	26.954	28.352	29.666	30.909	32.09	33.218	34.3	35.343	36.353	37.333	38.288	39.221	40.136	41.033	41.915	42.783	43.639	44.483	45.317	49.333	53.108	85.253	85.861	86.378	86.83	87.235	87.606	87.954	88.287	88.609	88.924	89.236	89.544	89.698
2098	LDM	13	3	P	T	C	H	3.9	5.416	16.703	19.003	21.116	23.061	24.858	26.523	28.073	29.524	30.887	32.175	33.399	34.567	35.688	36.767	37.811	38.825	39.811	40.774	41.719	42.644	43.553	44.449	45.33	46.2	47.059	51.192	55.076	88.098	88.699	89.202	89.633	90.013	90.355	90.67	90.967	91.25	91.524	91.792	92.056	92.186
2099	LDM	13	3	P	T	C	H	3.9	5.356	16.529	18.805	20.895	22.82	24.596	26.244	27.777	29.211	30.558	31.832	33.041	34.195	35.302	36.368	37.399	38.399	39.373	40.323	41.253	42.166	43.061	43.943	44.811	45.666	46.51	50.569	54.373	86.339	86.927	87.426	87.861	88.251	88.608	88.944	89.266	89.578	89.883	90.187	90.487	90.637
2100	LDM	13	3	P	T	C	H	3.9	5.44	16.777	19.085	21.207	23.161	24.965	26.637	28.193	29.648	31.015	32.306	33.532	34.7	35.82	36.898	37.939	38.949	39.931	40.889	41.827	42.746	43.648	44.535	45.408	46.269	47.118	51.199	55.024	86.992	87.526	87.968	88.345	88.677	88.978	89.259	89.527	89.789	90.047	90.307	90.567	90.697
2102	LDM	13	4	P	T	C	H	3.9	5.822	18.193	20.71	23.02	25.147	27.111	28.935	30.635	32.229	33.731	35.153	36.507	37.802	39.046	40.247	41.409	42.538	43.638	44.711	45.763	46.793	47.803	48.797	49.774	50.736	51.684	56.215	60.415	92.972	93.444	93.827	94.146	94.421	94.663	94.883	95.087	95.281	95.468	95.651	95.83	95.918
2103	LDM	13	4	P	T	C	H	3.9	5.902	18.333	20.862	23.183	25.321	27.296	29.13	30.84	32.443	33.953	35.382	36.742	38.042	39.29	40.493	41.656	42.785	43.884	44.955	46.003	47.029	48.034	49.023	49.993	50.947	51.887	56.369	60.513	92.331	92.785	93.154	93.465	93.734	93.975	94.197	94.407	94.61	94.807	95.003	95.197	95.294
2104	LDM	13	4	P	T	C	H	3.9	6.047	18.783	21.37	23.745	25.932	27.954	29.831	31.581	33.222	34.767	36.23	37.622	38.951	40.226	41.455	42.643	43.794	44.913	46.004	47.07	48.112	49.132	50.134	51.117	52.082	53.032	57.548	61.707	93.518	93.993	94.381	94.706	94.988	95.237	95.463	95.672	95.87	96.059	96.242	96.42	96.507
2105	LDM	13	4	P	T	C	H	3.9	6.14	19.088	21.72	24.135	26.359	28.413	30.319	32.095	33.758	35.323	36.802	38.209	39.551	40.839	42.078	43.274	44.434	45.56	46.657	47.73	48.778	49.804	50.81	51.798	52.768	53.723	58.263	62.444	94.154	94.593	94.944	95.235	95.482	95.698	95.893	96.073	96.243	96.405	96.564	96.718	96.795
2106	LDM	13	4	P	T	C	H	3.9	6.209	19.296	21.953	24.393	26.638	28.711	30.635	32.427	34.105	35.683	37.175	38.592	39.944	41.24	42.486	43.69	44.855	45.987	47.088	48.164	49.216	50.244	51.254	52.243	53.215	54.171	58.713	62.892	94.44	94.858	95.19	95.461	95.69	95.888	96.066	96.229	96.383	96.531	96.675	96.816	96.886
2107	LDM	13	4	P	T	C	H	3.9	6.321	19.645	22.351	24.835	27.122	29.234	31.193	33.018	34.726	36.332	37.849	39.289	40.662	41.978	43.241	44.461	45.641	46.785	47.899	48.986	50.047	51.084	52.101	53.098	54.076	55.038	59.603	63.796	95.392	95.799	96.117	96.372	96.582	96.759	96.915	97.055	97.185	97.308	97.427	97.543	97.6
2108	LDM	13	4	P	T	C	H	3.9	6.35	19.725	22.439	24.931	27.224	29.342	31.307	33.137	34.85	36.46	37.981	39.424	40.8	42.117	43.383	44.603	45.784	46.929	48.042	49.128	50.188	51.225	52.24	53.235	54.212	55.171	59.723	63.903	95.441	95.844	96.156	96.404	96.606	96.775	96.921	97.051	97.171	97.283	97.391	97.496	97.548
2109	LDM	13	4	P	T	C	H	3.9	6.426	19.975	22.724	25.245	27.565	29.706	31.691	33.539	35.268	36.893	38.427	39.883	41.269	42.597	43.871	45.1	46.289	47.441	48.561	49.653	50.718	51.76	52.78	53.779	54.758	55.721	60.28	64.456	95.667	96.068	96.38	96.628	96.831	97.001	97.147	97.277	97.395	97.505	97.611	97.713	97.763
2112	LDM	14	1	P	S	C	H	1.3	5.741	13.361	14.786	16.073	17.246	18.322	19.319	20.248	21.122	21.949	22.738	23.496	24.227	24.938	25.632	26.311	26.979	27.637	28.287	28.932	29.57	30.204	30.834	31.459	32.081	32.7	35.731	38.643	64.456	64.958	65.386	65.763	66.105	66.422	66.725	67.02	67.312	67.604	67.902	68.204	68.357
2113	LDM	14	1	P	S	C	H	1.3	6.085	14.154	15.66	17.02	18.26	19.398	20.451	21.434	22.358	23.233	24.067	24.868	25.641	26.391	27.122	27.838	28.54	29.231	29.913	30.588	31.256	31.918	32.575	33.226	33.873	34.515	37.651	40.646	66.829	67.346	67.786	68.17	68.514	68.827	69.118	69.395	69.661	69.92	70.176	70.43	70.557
2114	LDM	14	1	P	S	C	H	1.3	6.708	15.577	17.234	18.731	20.094	21.345	22.502	23.581	24.594	25.553	26.465	27.341	28.184	29.002	29.799	30.577	31.341	32.092	32.832	33.564	34.288	35.005	35.716	36.421	37.12	37.815	41.202	44.432	71.995	72.484	72.894	73.249	73.563	73.849	74.115	74.368	74.612	74.85	75.087	75.322	75.44
2115	LDM	14	1	P	S	C	H	1.3	7.353	17.046	18.858	20.495	21.987	23.357	24.624	25.805	26.914	27.961	28.958	29.913	30.832	31.722	32.587	33.431	34.259	35.071	35.871	36.662	37.443	38.215	38.981	39.74	40.492	41.239	44.876	48.343	77.756	78.225	78.607	78.929	79.209	79.461	79.694	79.917	80.134	80.349	80.566	80.786	80.898
2116	LDM	14	1	P	S	C	H	1.3	7.752	17.982	19.892	21.618	23.189	24.63	25.963	27.205	28.37	29.47	30.517	31.519	32.483	33.417	34.325	35.21	36.077	36.929	37.767	38.595	39.413	40.222	41.023	41.817	42.603	43.384	47.184	50.801	81.259	81.724	82.097	82.406	82.671	82.907	83.123	83.329	83.529	83.73	83.933	84.141	84.247
2117	LDM	14	1	P	S	C	H	1.3	7.989	18.509	20.471	22.243	23.855	25.334	26.701	27.974	29.169	30.297	31.371	32.399	33.388	34.346	35.277	36.186	37.076	37.95	38.81	39.66	40.499	41.328	42.15	42.964	43.77	44.57	48.459	52.152	82.721	83.171	83.53	83.825	84.076	84.295	84.494	84.68	84.859	85.035	85.212	85.39	85.48
2118	LDM	14	1	P	S	C	H	1.3	8.467	19.612	21.691	23.569	25.278	26.846	28.296	29.646	30.913	32.11	33.248	34.337	35.384	36.397	37.381	38.341	39.28	40.201	41.106	42	42.881	43.752	44.614	45.466	46.31	47.147	51.206	55.05	86.557	86.995	87.335	87.606	87.825	88.008	88.165	88.305	88.434	88.555	88.674	88.79	88.849
2119	LDM	14	1	P	S	C	H	1.3	9.119	21.115	23.349	25.364	27.198	28.879	30.433	31.881	33.238	34.521	35.741	36.909	38.032	39.12	40.176	41.206	42.214	43.203	44.176	45.135	46.082	47.016	47.941	48.856	49.761	50.658	55.003	59.105	92.057	92.5	92.845	93.118	93.342	93.529	93.69	93.835	93.969	94.096	94.219	94.341	94.402
2121	LDM	14	2	P	S	C	H	1.3	7.686	17.804	19.683	21.378	22.921	24.338	25.651	26.876	28.03	29.124	30.169	31.174	32.144	33.087	34.007	34.908	35.793	36.664	37.524	38.375	39.216	40.049	40.876	41.695	42.508	43.314	47.24	50.97	82.319	82.872	83.339	83.744	84.107	84.439	84.751	85.051	85.342	85.628	85.913	86.197	86.339
2122	LDM	14	2	P	S	C	H	1.3	8.248	19.075	21.09	22.908	24.564	26.084	27.492	28.806	30.042	31.213	32.329	33.4	34.434	35.437	36.413	37.368	38.305	39.226	40.133	41.031	41.918	42.794	43.664	44.525	45.379	46.225	50.343	54.252	86.843	87.399	87.869	88.279	88.649	88.99	89.314	89.626	89.932	90.234	90.537	90.838	90.988
2123	LDM	14	2	P	S	C	H	1.3	8.489	19.513	21.562	23.411	25.094	26.64	28.071	29.406	30.661	31.85	32.982	34.069	35.116	36.132	37.12	38.084	39.03	39.959	40.873	41.776	42.666	43.547	44.419	45.281	46.135	46.981	51.083	54.96	86.937	87.479	87.93	88.318	88.658	88.965	89.248	89.515	89.77	90.018	90.261	90.501	90.62
2124	LDM	14	2	P	S	C	H	1.3	8.767	20.145	22.258	24.165	25.9	27.491	28.964	30.337	31.628	32.848	34.011	35.126	36.199	37.24	38.252	39.24	40.208	41.158	42.093	43.016	43.927	44.827	45.719	46.6	47.472	48.337	52.529	56.488	88.703	89.221	89.655	90.031	90.365	90.672	90.96	91.237	91.506	91.771	92.035	92.297	92.427
2125	LDM	14	2	P	S	C	H	1.3	9.006	20.652	22.817	24.77	26.548	28.18	29.689	31.096	32.417	33.666	34.855	35.994	37.09	38.151	39.182	40.187	41.171	42.137	43.086	44.023	44.947	45.858	46.761	47.653	48.536	49.41	53.646	57.643	89.945	90.427	90.82	91.152	91.441	91.699	91.937	92.162	92.379	92.591	92.8	93.008	93.111
2126	LDM	14	2	P	S	C	H	1.3	9.251	21.214	23.436	25.441	27.266	28.941	30.49	31.934	33.29	34.571	35.79	36.956	38.078	39.164	40.218	41.245	42.249	43.234	44.201	45.154	46.094	47.021	47.938	48.844	49.74	50.627	54.92	58.967	91.836	92.329	92.729	93.064	93.354	93.61	93.845	94.066	94.278	94.483	94.686	94.887	94.987
2127	LDM	14	2	P	S	C	H	1.3	9.309	21.323	23.551	25.561	27.388	29.063	30.611	32.054	33.408	34.687	35.903	37.068	38.188	39.272	40.325	41.351	42.354	43.338	44.305	45.258	46.198	47.125	48.042	48.947	49.843	50.73	55.018	59.054	91.231	91.693	92.068	92.383	92.656	92.9	93.126	93.34	93.547	93.75	93.952	94.152	94.253
2128	LDM	14	2	P	S	C	H	1.3	9.226	21.108	23.308	25.292	27.097	28.753	30.284	31.711	33.051	34.318	35.523	36.676	37.785	38.858	39.9	40.914	41.906	42.877	43.831	44.771	45.696	46.609	47.51	48.4	49.28	50.15	54.351	58.297	90.004	90.449	90.798	91.081	91.316	91.517	91.694	91.856	92.008	92.155	92.299	92.442	92.514
2130	LDM	14	3	P	S	C	H	1.3	7.311	16.814	18.587	20.189	21.647	22.986	24.226	25.383	26.472	27.503	28.486	29.432	30.345	31.233	32.099	32.948	33.782	34.605	35.418	36.224	37.023	37.815	38.603	39.385	40.163	40.936	44.726	48.366	80.641	81.301	81.873	82.384	82.851	83.287	83.703	84.105	84.497	84.883	85.266	85.645	85.834
2131	LDM	14	3	P	S	C	H	1.3	7.083	16.279	17.995	19.545	20.958	22.255	23.456	24.577	25.631	26.63	27.581	28.495	29.377	30.234	31.069	31.886	32.689	33.48	34.26	35.034	35.799	36.558	37.312	38.06	38.803	39.542	43.158	46.625	77.35	77.994	78.556	79.061	79.524	79.959	80.375	80.777	81.171	81.559	81.944	82.327	82.517
2132	LDM	14	3	P	S	C	H	1.3	7.707	17.692	19.553	21.236	22.768	24.176	25.479	26.695	27.838	28.92	29.95	30.939	31.892	32.817	33.717	34.598	35.461	36.311	37.149	37.979	38.799	39.611	40.418	41.217	42.011	42.8	46.652	50.338	82.738	83.372	83.914	84.392	84.824	85.223	85.6	85.962	86.314	86.659	87.002	87.341	87.511
2133	LDM	14	3	P	S	C	H	1.3	7.35	16.865	18.638	20.24	21.699	23.04	24.28	25.438	26.525	27.555	28.535	29.476	30.383	31.262	32.118	32.954	33.775	34.581	35.376	36.162	36.939	37.708	38.471	39.227	39.977	40.721	44.351	47.812	77.646	78.176	78.617	78.995	79.327	79.626	79.903	80.165	80.417	80.664	80.91	81.155	81.278
2134	LDM	14	3	P	S	C	H	1.3	7.545	17.209	19.009	20.636	22.117	23.477	24.735	25.908	27.009	28.051	29.042	29.992	30.906	31.793	32.655	33.497	34.322	35.133	35.931	36.721	37.501	38.273	39.038	39.796	40.549	41.296	44.939	48.416	78.648	79.182	79.626	80.006	80.341	80.645	80.929	81.201	81.467	81.73	81.994	82.262	82.397
2135	LDM	14	3	P	S	C	H	1.3	8.056	18.342	20.259	21.989	23.564	25.009	26.346	27.592	28.761	29.866	30.917	31.925	32.894	33.834	34.747	35.639	36.514	37.372	38.218	39.054	39.88	40.696	41.507	42.309	43.105	43.895	47.743	51.411	82.772	83.318	83.775	84.169	84.517	84.834	85.13	85.412	85.685	85.954	86.222	86.488	86.622
2136	LDM	14	3	P	S	C	H	1.3	8.338	18.964	20.944	22.731	24.357	25.849	27.228	28.512	29.717	30.855	31.937	32.974	33.97	34.936	35.874	36.79	37.687	38.568	39.435	40.292	41.139	41.976	42.806	43.628	44.443	45.252	49.192	52.945	84.901	85.453	85.918	86.322	86.684	87.018	87.334	87.639	87.937	88.233	88.53	88.826	88.975
2137	LDM	14	3	P	S	C	H	1.3	7.906	17.977	19.854	21.548	23.09	24.505	25.812	27.029	28.171	29.249	30.273	31.254	32.197	33.11	33.997	34.862	35.709	36.54	37.358	38.165	38.962	39.75	40.531	41.304	42.07	42.829	46.524	50.037	79.682	80.18	80.596	80.955	81.275	81.569	81.847	82.116	82.381	82.646	82.913	83.184	83.321
2139	LDM	14	4	P	S	C	H	1.3	8.978	20.547	22.692	24.625	26.383	27.997	29.492	30.888	32.202	33.448	34.638	35.782	36.886	37.96	39.008	40.032	41.039	42.029	43.004	43.97	44.924	45.867	46.802	47.727	48.644	49.553	53.961	58.122	91.591	92.123	92.566	92.945	93.279	93.581	93.86	94.124	94.377	94.621	94.861	95.095	95.211
2140	LDM	14	4	P	S	C	H	1.3	8.952	20.446	22.58	24.507	26.262	27.874	29.368	30.763	32.075	33.318	34.502	35.639	36.734	37.796	38.829	39.838	40.825	41.795	42.748	43.689	44.618	45.534	46.442	47.338	48.226	49.105	53.359	57.37	89.686	90.15	90.525	90.838	91.109	91.35	91.573	91.786	91.993	92.197	92.403	92.61	92.715
2141	LDM	14	4	P	S	C	H	1.3	9.382	21.383	23.612	25.624	27.456	29.139	30.698	32.152	33.518	34.812	36.043	37.224	38.361	39.462	40.532	41.576	42.597	43.599	44.584	45.556	46.513	47.458	48.393	49.317	50.23	51.135	55.508	59.625	92.498	92.974	93.363	93.69	93.975	94.231	94.468	94.692	94.909	95.12	95.33	95.537	95.641
2142	LDM	14	4	P	S	C	H	1.3	9.518	21.683	23.94	25.977	27.832	29.535	31.113	32.585	33.968	35.276	36.521	37.715	38.863	39.974	41.053	42.105	43.133	44.141	45.13	46.106	47.067	48.014	48.951	49.875	50.789	51.693	56.059	60.16	92.743	93.214	93.598	93.923	94.207	94.462	94.699	94.923	95.14	95.352	95.563	95.771	95.874
2143	LDM	14	4	P	S	C	H	1.3	9.698	22.099	24.397	26.469	28.353	30.083	31.683	33.175	34.578	35.904	37.167	38.378	39.543	40.671	41.767	42.836	43.881	44.905	45.912	46.904	47.881	48.844	49.796	50.735	51.664	52.582	57.008	61.153	93.487	93.938	94.301	94.6	94.855	95.077	95.277	95.461	95.634	95.8	95.961	96.119	96.196
2144	LDM	14	4	P	S	C	H	1.3	9.794	22.287	24.601	26.687	28.584	30.325	31.935	33.435	34.845	36.178	37.446	38.661	39.83	40.962	42.06	43.13	44.177	45.203	46.21	47.202	48.179	49.141	50.093	51.031	51.959	52.876	57.295	61.431	93.89	94.37	94.763	95.094	95.381	95.636	95.869	96.086	96.292	96.489	96.68	96.867	96.958
2145	LDM	14	4	P	S	C	H	1.3	9.936	22.589	24.933	27.047	28.968	30.73	32.358	33.875	35.298	36.642	37.92	39.143	40.318	41.454	42.557	43.63	44.679	45.707	46.715	47.708	48.686	49.649	50.601	51.54	52.467	53.385	57.805	61.944	93.981	94.428	94.793	95.101	95.37	95.611	95.833	96.042	96.242	96.436	96.625	96.81	96.901
2146	LDM	14	4	P	S	C	H	1.3	10.017	22.767	25.128	27.256	29.19	30.963	32.601	34.126	35.557	36.909	38.194	39.423	40.603	41.745	42.852	43.931	44.984	46.015	47.027	48.023	49.004	49.97	50.924	51.865	52.794	53.713	58.139	62.281	94.6	95.047	95.404	95.698	95.946	96.16	96.351	96.526	96.688	96.841	96.988	97.13	97.199
2149	LDM	14	1	NP	S	C	H	1.3	4.832	14.875	16.826	18.574	20.148	21.576	22.88	24.08	25.193	26.234	27.215	28.144	29.032	29.884	30.706	31.503	32.278	33.036	33.776	34.505	35.22	35.924	36.619	37.304	37.98	38.648	41.867	44.884	69.753	70.235	70.649	71.012	71.338	71.636	71.915	72.179	72.434	72.681	72.924	73.163	73.283
2150	LDM	14	1	NP	S	C	H	1.3	5.838	17.499	19.756	21.777	23.598	25.248	26.755	28.142	29.428	30.63	31.761	32.834	33.856	34.838	35.785	36.703	37.595	38.466	39.317	40.154	40.976	41.785	42.584	43.37	44.147	44.915	48.615	52.087	80.867	81.407	81.866	82.266	82.623	82.948	83.252	83.54	83.817	84.088	84.356	84.621	84.753
2151	LDM	14	1	NP	S	C	H	1.3	5.879	17.35	19.56	21.538	23.32	24.936	26.413	27.772	29.034	30.214	31.325	32.379	33.384	34.349	35.28	36.181	37.058	37.913	38.75	39.571	40.377	41.169	41.951	42.72	43.48	44.23	47.836	51.207	78.999	79.519	79.957	80.335	80.667	80.965	81.24	81.497	81.742	81.98	82.213	82.444	82.56
2152	LDM	14	1	NP	S	C	H	1.3	5.731	16.711	18.824	20.717	22.422	23.969	25.382	26.684	27.893	29.022	30.086	31.095	32.056	32.979	33.869	34.73	35.568	36.384	37.182	37.965	38.734	39.49	40.235	40.968	41.692	42.406	45.842	49.054	75.439	75.893	76.265	76.577	76.845	77.08	77.292	77.489	77.675	77.857	78.036	78.215	78.306
2153	LDM	14	1	NP	S	C	H	1.3	6.15	17.773	20.004	22.002	23.803	25.437	26.931	28.308	29.586	30.782	31.908	32.976	33.995	34.973	35.915	36.828	37.714	38.579	39.424	40.253	41.066	41.865	42.653	43.428	44.192	44.947	48.569	51.951	79.574	80.042	80.424	80.743	81.014	81.251	81.462	81.657	81.842	82.019	82.194	82.369	82.457
2154	LDM	14	1	NP	S	C	H	1.3	6.644	19.04	21.416	23.543	25.459	27.198	28.786	30.25	31.609	32.879	34.076	35.211	36.293	37.332	38.334	39.304	40.247	41.166	42.064	42.946	43.811	44.662	45.5	46.324	47.138	47.941	51.798	55.397	84.535	85.011	85.397	85.717	85.989	86.225	86.437	86.633	86.817	86.995	87.171	87.346	87.435
2155	LDM	14	1	NP	S	C	H	1.3	6.452	18.235	20.488	22.505	24.322	25.97	27.478	28.867	30.157	31.364	32.502	33.581	34.611	35.599	36.553	37.476	38.373	39.248	40.103	40.942	41.765	42.573	43.37	44.153	44.926	45.688	49.345	52.749	80.069	80.52	80.885	81.187	81.441	81.658	81.849	82.021	82.179	82.327	82.469	82.608	82.677
2156	LDM	14	1	NP	S	C	H	1.3	7.29	20.439	22.952	25.202	27.228	29.066	30.746	32.293	33.73	35.074	36.34	37.54	38.686	39.785	40.845	41.871	42.869	43.842	44.792	45.725	46.64	47.54	48.426	49.298	50.159	51.007	55.079	58.872	88.965	89.46	89.869	90.214	90.513	90.779	91.02	91.244	91.456	91.66	91.858	92.054	92.151
2158	LDM	14	2	NP	S	C	H	1.3	6.042	18.246	20.622	22.753	24.673	26.414	28.005	29.469	30.826	32.094	33.287	34.418	35.496	36.531	37.528	38.494	39.433	40.35	41.246	42.127	42.992	43.844	44.684	45.512	46.331	47.139	51.041	54.708	85.359	85.915	86.383	86.786	87.142	87.464	87.762	88.043	88.313	88.575	88.833	89.088	89.215
2159	LDM	14	2	NP	S	C	H	1.3	6.522	19.08	21.515	23.698	25.665	27.449	29.079	30.578	31.969	33.268	34.489	35.647	36.749	37.807	38.826	39.812	40.77	41.705	42.619	43.516	44.396	45.263	46.117	46.959	47.79	48.611	52.569	56.286	87.363	87.916	88.376	88.768	89.11	89.415	89.695	89.956	90.204	90.443	90.678	90.909	91.024
2160	LDM	14	2	NP	S	C	H	1.3	6.911	19.849	22.346	24.584	26.601	28.43	30.101	31.639	33.066	34.4	35.655	36.844	37.978	39.065	40.114	41.128	42.115	43.077	44.018	44.942	45.849	46.741	47.621	48.488	49.345	50.191	54.268	58.099	90.1	90.664	91.13	91.524	91.863	92.162	92.43	92.675	92.904	93.121	93.328	93.529	93.628
2161	LDM	14	2	NP	S	C	H	1.3	7.314	20.578	23.132	25.42	27.482	29.352	31.06	32.632	34.091	35.453	36.736	37.951	39.109	40.221	41.292	42.329	43.337	44.321	45.282	46.226	47.153	48.065	48.964	49.85	50.725	51.589	55.753	59.66	91.764	92.316	92.776	93.168	93.512	93.819	94.099	94.361	94.608	94.844	95.072	95.294	95.403
2162	LDM	14	2	NP	S	C	H	1.3	7.473	20.736	23.282	25.564	27.621	29.487	31.192	32.762	34.218	35.579	36.86	38.074	39.231	40.341	41.41	42.445	43.451	44.432	45.39	46.331	47.255	48.163	49.058	49.94	50.811	51.671	55.812	59.698	91.797	92.333	92.771	93.136	93.445	93.713	93.949	94.162	94.358	94.539	94.711	94.874	94.953
2163	LDM	14	2	NP	S	C	H	1.3	7.914	21.608	24.234	26.587	28.708	30.632	32.391	34.01	35.513	36.918	38.239	39.493	40.687	41.832	42.936	44.005	45.044	46.057	47.047	48.019	48.973	49.912	50.837	51.749	52.649	53.538	57.822	61.843	94.576	95.072	95.469	95.796	96.071	96.308	96.518	96.709	96.885	97.051	97.209	97.362	97.437
2164	LDM	14	2	NP	S	C	H	1.3	7.85	21.225	23.788	26.085	28.154	30.031	31.745	33.323	34.787	36.154	37.44	38.659	39.82	40.934	42.007	43.046	44.056	45.04	46.003	46.948	47.876	48.789	49.69	50.578	51.454	52.32	56.498	60.424	92.575	93.068	93.462	93.787	94.059	94.293	94.5	94.687	94.86	95.024	95.182	95.334	95.41
2165	LDM	14	2	NP	S	C	H	1.3	7.639	20.484	22.941	25.143	27.129	28.931	30.579	32.097	33.506	34.823	36.063	37.239	38.359	39.434	40.469	41.471	42.444	43.393	44.32	45.229	46.122	46.999	47.864	48.715	49.555	50.385	54.376	58.116	88.821	89.314	89.708	90.031	90.299	90.525	90.72	90.89	91.042	91.181	91.308	91.427	91.484
2167	LDM	14	3	NP	S	C	H	1.3	6.125	18.486	20.878	23.019	24.944	26.688	28.278	29.739	31.093	32.357	33.546	34.671	35.743	36.77	37.76	38.717	39.646	40.551	41.435	42.301	43.151	43.985	44.807	45.614	46.411	47.196	50.956	54.45	81.792	82.267	82.675	83.037	83.369	83.679	83.975	84.262	84.544	84.822	85.101	85.378	85.516
2168	LDM	14	3	NP	S	C	H	1.3	6.013	17.646	19.884	21.885	23.683	25.311	26.795	28.159	29.422	30.601	31.709	32.758	33.757	34.715	35.636	36.527	37.392	38.235	39.057	39.863	40.653	41.428	42.192	42.942	43.682	44.411	47.902	51.145	76.697	77.134	77.502	77.82	78.101	78.356	78.591	78.812	79.023	79.226	79.425	79.619	79.716
2169	LDM	14	3	NP	S	C	H	1.3	6.582	18.974	21.348	23.469	25.375	27.101	28.675	30.123	31.464	32.716	33.894	35.009	36.071	37.089	38.07	39.017	39.937	40.833	41.708	42.565	43.405	44.229	45.041	45.839	46.625	47.399	51.108	54.551	81.498	81.945	82.321	82.647	82.935	83.197	83.439	83.668	83.886	84.097	84.304	84.505	84.605
2170	LDM	14	3	NP	S	C	H	1.3	6.956	19.667	22.099	24.272	26.225	27.992	29.603	31.083	32.453	33.732	34.933	36.07	37.152	38.188	39.186	40.15	41.085	41.997	42.886	43.758	44.613	45.452	46.279	47.092	47.894	48.684	52.475	56.006	83.767	84.219	84.602	84.938	85.242	85.523	85.79	86.049	86.301	86.551	86.799	87.047	87.171
2171	LDM	14	3	NP	S	C	H	1.3	7.41	20.712	23.249	25.515	27.55	29.392	31.071	32.614	34.043	35.376	36.63	37.817	38.947	40.03	41.072	42.081	43.06	44.013	44.945	45.857	46.752	47.631	48.496	49.347	50.186	51.013	54.974	58.655	87.04	87.481	87.852	88.177	88.469	88.74	88.997	89.246	89.489	89.729	89.969	90.208	90.328
2172	LDM	14	3	NP	S	C	H	1.3	7.206	19.929	22.349	24.51	26.451	28.208	29.809	31.281	32.645	33.919	35.116	36.249	37.329	38.364	39.361	40.325	41.26	42.172	43.062	43.934	44.789	45.629	46.455	47.268	48.068	48.858	52.638	56.147	83.232	83.669	84.038	84.361	84.65	84.916	85.164	85.402	85.63	85.852	86.07	86.283	86.389
2173	LDM	14	3	NP	S	C	H	1.3	7.406	20.277	22.723	24.908	26.872	28.65	30.271	31.76	33.14	34.428	35.638	36.784	37.874	38.918	39.922	40.893	41.835	42.752	43.646	44.523	45.381	46.224	47.054	47.869	48.672	49.464	53.254	56.774	84.083	84.499	84.84	85.13	85.381	85.605	85.81	86.001	86.183	86.357	86.527	86.694	86.777
2174	LDM	14	3	NP	S	C	H	1.3	7.663	20.696	23.17	25.38	27.367	29.164	30.804	32.311	33.707	35.01	36.234	37.392	38.494	39.55	40.566	41.548	42.5	43.427	44.331	45.217	46.085	46.937	47.775	48.6	49.411	50.212	54.043	57.602	84.848	85.22	85.523	85.782	86.01	86.219	86.418	86.611	86.804	86.997	87.194	87.394	87.496
2176	LDM	14	4	NP	S	C	H	1.3	5.353	16.279	18.411	20.322	22.044	23.604	25.027	26.335	27.547	28.676	29.737	30.742	31.697	32.612	33.493	34.345	35.172	35.978	36.766	37.538	38.296	39.041	39.776	40.499	41.213	41.918	45.314	48.5	74.998	75.491	75.912	76.282	76.618	76.929	77.225	77.51	77.79	78.066	78.344	78.621	78.761
2177	LDM	14	4	NP	S	C	H	1.3	5.939	17.674	19.953	21.997	23.838	25.507	27.03	28.43	29.726	30.936	32.072	33.147	34.169	35.149	36.091	37.002	37.886	38.747	39.588	40.413	41.222	42.017	42.8	43.572	44.333	45.084	48.702	52.094	79.916	80.387	80.786	81.139	81.46	81.762	82.055	82.345	82.636	82.93	83.231	83.538	83.694
2178	LDM	14	4	NP	S	C	H	1.3	6.074	17.664	19.906	21.915	23.725	25.366	26.864	28.242	29.519	30.711	31.832	32.892	33.901	34.867	35.797	36.696	37.568	38.417	39.246	40.058	40.855	41.637	42.407	43.165	43.913	44.651	48.194	51.508	78.808	79.29	79.697	80.052	80.37	80.663	80.94	81.208	81.471	81.732	81.996	82.261	82.395
2179	LDM	14	4	NP	S	C	H	1.3	6.666	19.129	21.535	23.691	25.632	27.391	28.997	30.472	31.839	33.113	34.31	35.443	36.52	37.552	38.544	39.503	40.433	41.34	42.225	43.093	43.944	44.78	45.604	46.416	47.217	48.007	51.812	55.379	84.639	85.122	85.523	85.865	86.167	86.44	86.693	86.934	87.166	87.394	87.621	87.846	87.959
2180	LDM	14	4	NP	S	C	H	1.3	7.094	20.135	22.649	24.903	26.933	28.775	30.455	32.001	33.432	34.767	36.021	37.206	38.333	39.412	40.449	41.45	42.422	43.367	44.289	45.194	46.08	46.951	47.808	48.652	49.485	50.306	54.259	57.964	88.314	88.798	89.195	89.534	89.83	90.097	90.345	90.581	90.809	91.033	91.256	91.478	91.59
2181	LDM	14	4	NP	S	C	H	1.3	7.061	19.838	22.294	24.494	26.477	28.275	29.917	31.428	32.827	34.133	35.36	36.521	37.625	38.683	39.699	40.681	41.634	42.561	43.466	44.352	45.222	46.075	46.915	47.742	48.558	49.362	53.228	56.844	86.112	86.567	86.942	87.262	87.546	87.805	88.05	88.287	88.52	88.753	88.989	89.227	89.348
2182	LDM	14	4	NP	S	C	H	1.3	7.248	20.076	22.54	24.748	26.738	28.543	30.19	31.705	33.108	34.417	35.646	36.808	37.913	38.971	39.987	40.969	41.922	42.848	43.752	44.638	45.507	46.359	47.199	48.025	48.84	49.644	53.508	57.125	86.439	86.874	87.226	87.521	87.779	88.012	88.23	88.441	88.649	88.858	89.072	89.29	89.401
2183	LDM	14	4	NP	S	C	H	1.3	7.133	19.631	22.028	24.176	26.111	27.866	29.469	30.942	32.308	33.581	34.778	35.909	36.985	38.015	39.004	39.961	40.888	41.791	42.671	43.534	44.38	45.211	46.029	46.834	47.628	48.412	52.179	55.706	84.232	84.669	85.028	85.335	85.606	85.853	86.087	86.312	86.535	86.757	86.982	87.209	87.325
2186	LDM	4	1	NP	T	P	C	7.1	0.376	4.577	5.523	6.4	7.217	7.985	8.715	9.414	10.087	10.741	11.377	11.999	12.608	13.204	13.789	14.362	14.923	15.472	16.008	16.533	17.044	17.543	18.028	18.5	18.958	19.403	21.427	23.141	52.614	55.89	59.098	62.202	65.18	68.013	70.691	73.207	75.561	77.755	79.784	81.666	82.55
2187	LDM	4	1	NP	T	P	C	7.1	0.481	5.127	6.18	7.154	8.062	8.915	9.724	10.497	11.24	11.96	12.66	13.344	14.011	14.665	15.306	15.934	16.55	17.152	17.741	18.318	18.881	19.43	19.966	20.488	20.995	21.488	23.745	25.672	55.018	58.104	61.126	64.051	66.858	69.532	72.06	74.437	76.664	78.74	80.663	82.446	83.286
2188	LDM	4	1	NP	T	P	C	7.1	0.519	5.535	6.673	7.727	8.707	9.627	10.499	11.33	12.13	12.904	13.655	14.388	15.104	15.806	16.493	17.166	17.825	18.47	19.102	19.72	20.324	20.913	21.487	22.047	22.591	23.121	25.545	27.616	56.93	59.927	62.863	65.706	68.437	71.038	73.499	75.815	77.986	80.012	81.889	83.633	84.454
2189	LDM	4	1	NP	T	P	C	7.1	0.553	5.907	7.123	8.249	9.297	10.28	11.211	12.099	12.953	13.777	14.578	15.359	16.12	16.866	17.596	18.31	19.01	19.694	20.363	21.018	21.657	22.28	22.888	23.479	24.054	24.614	27.17	29.348	58.739	61.682	64.562	67.349	70.021	72.564	74.966	77.224	79.335	81.303	83.122	84.808	85.601
2190	LDM	4	1	NP	T	P	C	7.1	0.566	6.036	7.276	8.423	9.49	10.492	11.441	12.346	13.217	14.059	14.877	15.674	16.452	17.214	17.96	18.689	19.404	20.102	20.784	21.452	22.102	22.737	23.354	23.955	24.539	25.106	27.689	29.878	59.004	61.931	64.795	67.563	70.217	72.74	75.123	77.36	79.452	81.4	83.2	84.868	85.652
2191	LDM	4	1	NP	T	P	C	7.1	0.589	6.274	7.561	8.752	9.86	10.901	11.887	12.828	13.732	14.607	15.456	16.283	17.091	17.881	18.653	19.408	20.147	20.869	21.575	22.264	22.935	23.589	24.225	24.844	25.445	26.028	28.68	30.919	59.637	62.507	65.316	68.035	70.643	73.124	75.47	77.673	79.735	81.655	83.432	85.077	85.851
2192	LDM	4	1	NP	T	P	C	7.1	0.604	6.439	7.759	8.981	10.117	11.182	12.19	13.151	14.075	14.968	15.834	16.678	17.501	18.307	19.094	19.865	20.618	21.354	22.074	22.776	23.461	24.128	24.778	25.409	26.022	26.617	29.322	31.604	59.914	62.737	65.506	68.189	70.766	73.22	75.542	77.726	79.771	81.678	83.443	85.079	85.85
2193	LDM	4	1	NP	T	P	C	7.1	0.627	6.669	8.038	9.305	10.483	11.589	12.634	13.631	14.587	15.511	16.406	17.277	18.125	18.955	19.765	20.556	21.33	22.085	22.823	23.543	24.244	24.927	25.591	26.237	26.863	27.472	30.237	32.569	60.736	63.484	66.178	68.787	71.294	73.682	75.942	78.069	80.062	81.92	83.643	85.24	85.993
2195	LDM	4	2	NP	T	P	C	7.1	0.56	5.824	7.035	8.162	9.216	10.207	11.146	12.04	12.897	13.723	14.52	15.295	16.047	16.781	17.496	18.194	18.876	19.541	20.191	20.826	21.446	22.051	22.641	23.217	23.778	24.325	26.856	29.073	61.151	64.004	66.764	69.412	71.933	74.317	76.56	78.659	80.617	82.437	84.118	85.673	86.404
2196	LDM	4	2	NP	T	P	C	7.1	0.588	6.182	7.468	8.663	9.779	10.825	11.815	12.757	13.659	14.528	15.368	16.184	16.978	17.753	18.51	19.249	19.972	20.68	21.372	22.049	22.711	23.357	23.99	24.606	25.208	25.796	28.517	30.899	61.848	64.517	67.106	69.595	71.971	74.223	76.346	78.336	80.196	81.929	83.531	85.017	85.716
2197	LDM	4	2	NP	T	P	C	7.1	0.621	6.555	7.918	9.183	10.361	11.467	12.511	13.505	14.457	15.374	16.261	17.123	17.961	18.78	19.58	20.363	21.128	21.877	22.609	23.327	24.028	24.712	25.382	26.035	26.672	27.294	30.168	32.673	63.535	66.167	68.723	71.181	73.528	75.754	77.851	79.818	81.655	83.365	84.946	86.411	87.1
2198	LDM	4	2	NP	T	P	C	7.1	0.629	6.658	8.04	9.323	10.517	11.637	12.695	13.701	14.665	15.593	16.491	17.364	18.213	19.042	19.851	20.643	21.417	22.175	22.915	23.64	24.348	25.04	25.716	26.375	27.017	27.644	30.536	33.047	62.592	65.077	67.495	69.824	72.05	74.165	76.162	78.039	79.796	81.435	82.956	84.368	85.034
2199	LDM	4	2	NP	T	P	C	7.1	0.67	7.1	8.571	9.935	11.205	12.395	13.519	14.589	15.614	16.601	17.556	18.484	19.387	20.269	21.131	21.973	22.796	23.601	24.388	25.158	25.91	26.644	27.36	28.058	28.739	29.401	32.451	35.085	65.209	67.748	70.218	72.595	74.865	77.018	79.048	80.95	82.725	84.376	85.901	87.312	87.974
2200	LDM	4	2	NP	T	P	C	7.1	0.685	7.263	8.767	10.161	11.458	12.674	13.822	14.915	15.961	16.969	17.944	18.891	19.812	20.712	21.591	22.449	23.288	24.108	24.91	25.694	26.459	27.205	27.933	28.643	29.334	30.006	33.097	35.758	65.189	67.661	70.069	72.391	74.614	76.726	78.721	80.595	82.349	83.983	85.497	86.901	87.562
2201	LDM	4	2	NP	T	P	C	7.1	0.698	7.392	8.921	10.339	11.659	12.896	14.064	15.175	16.239	17.263	18.254	19.215	20.15	21.062	21.952	22.821	23.67	24.499	25.308	26.099	26.871	27.623	28.356	29.07	29.764	30.44	33.54	36.203	65.653	68.117	70.515	72.825	75.034	77.132	79.111	80.969	82.706	84.324	85.821	87.208	87.861
2202	LDM	4	2	NP	T	P	C	7.1	0.716	7.584	9.151	10.602	11.953	13.218	14.413	15.55	16.64	17.688	18.703	19.688	20.646	21.581	22.493	23.383	24.253	25.103	25.932	26.742	27.531	28.301	29.051	29.78	30.49	31.18	34.338	37.037	65.923	68.359	70.735	73.028	75.223	77.31	79.281	81.132	82.864	84.477	85.97	87.354	88.004
2204	LDM	4	3	NP	T	P	C	7.1	0.382	4.686	5.661	6.565	7.407	8.199	8.951	9.67	10.364	11.035	11.688	12.326	12.949	13.56	14.158	14.743	15.316	15.876	16.423	16.959	17.481	17.989	18.485	18.967	19.435	19.89	21.965	23.733	53.524	56.745	59.894	62.939	65.856	68.63	71.25	73.711	76.012	78.155	80.137	81.975	82.839
2205	LDM	4	3	NP	T	P	C	7.1	0.486	5.241	6.323	7.326	8.259	9.136	9.967	10.76	11.523	12.261	12.977	13.677	14.36	15.029	15.684	16.325	16.953	17.568	18.17	18.759	19.333	19.894	20.44	20.973	21.491	21.994	24.299	26.27	56.105	59.225	62.279	65.235	68.069	70.767	73.316	75.711	77.952	80.04	81.971	83.76	84.602
2206	LDM	4	3	NP	T	P	C	7.1	0.51	5.516	6.655	7.707	8.687	9.606	10.475	11.305	12.102	12.873	13.622	14.352	15.065	15.764	16.449	17.119	17.777	18.42	19.05	19.667	20.269	20.857	21.431	21.99	22.534	23.063	25.487	27.559	56.623	59.626	62.573	65.433	68.183	70.807	73.292	75.633	77.828	79.878	81.78	83.545	84.377
2207	LDM	4	3	NP	T	P	C	7.1	0.522	5.651	6.814	7.89	8.891	9.83	10.718	11.566	12.381	13.169	13.934	14.681	15.409	16.123	16.822	17.506	18.175	18.831	19.472	20.099	20.711	21.308	21.889	22.455	23.006	23.54	25.982	28.055	56.575	59.527	62.424	65.231	67.928	70.498	72.93	75.219	77.362	79.361	81.213	82.931	83.74
2208	LDM	4	3	NP	T	P	C	7.1	0.54	5.854	7.06	8.176	9.214	10.187	11.107	11.985	12.829	13.644	14.435	15.207	15.96	16.697	17.418	18.125	18.816	19.493	20.154	20.801	21.432	22.047	22.646	23.229	23.796	24.347	26.858	28.985	57.225	60.158	63.044	65.847	68.546	71.124	73.569	75.873	78.036	80.057	81.933	83.676	84.498
2209	LDM	4	3	NP	T	P	C	7.1	0.54	5.856	7.061	8.176	9.212	10.184	11.104	11.981	12.824	13.639	14.431	15.202	15.955	16.692	17.413	18.119	18.809	19.484	20.143	20.788	21.416	22.029	22.625	23.204	23.768	24.314	26.8	28.899	56.324	59.148	61.918	64.604	67.184	69.642	71.967	74.153	76.2	78.107	79.873	81.509	82.278
2210	LDM	4	3	NP	T	P	C	7.1	0.568	6.159	7.426	8.596	9.683	10.702	11.665	12.584	13.467	14.32	15.148	15.955	16.742	17.513	18.267	19.004	19.726	20.432	21.121	21.795	22.452	23.092	23.716	24.321	24.91	25.481	28.076	30.261	57.927	60.814	63.657	66.422	69.086	71.632	74.047	76.325	78.462	80.459	82.312	84.033	84.844
2211	LDM	4	3	NP	T	P	C	7.1	0.574	6.205	7.48	8.658	9.752	10.778	11.748	12.673	13.562	14.421	15.254	16.067	16.859	17.634	18.392	19.134	19.859	20.567	21.26	21.936	22.594	23.236	23.86	24.466	25.054	25.625	28.214	30.385	57.609	60.454	63.254	65.975	68.596	71.098	73.47	75.704	77.799	79.755	81.568	83.251	84.043
2213	LDM	4	4	NP	T	P	C	7.1	0.564	5.877	7.1	8.24	9.305	10.306	11.254	12.155	13.019	13.849	14.651	15.428	16.182	16.917	17.632	18.33	19.011	19.675	20.323	20.957	21.575	22.178	22.766	23.34	23.9	24.445	26.97	29.188	61.52	64.358	67.101	69.727	72.224	74.585	76.803	78.877	80.811	82.607	84.265	85.799	86.52
2214	LDM	4	4	NP	T	P	C	7.1	0.609	6.41	7.746	8.989	10.148	11.235	12.262	13.239	14.173	15.071	15.939	16.78	17.597	18.394	19.171	19.93	20.672	21.397	22.106	22.799	23.477	24.139	24.787	25.419	26.036	26.639	29.434	31.892	63.966	66.666	69.279	71.786	74.172	76.43	78.553	80.539	82.391	84.111	85.697	87.163	87.851
2215	LDM	4	4	NP	T	P	C	7.1	0.62	6.57	7.939	9.211	10.395	11.505	12.554	13.552	14.506	15.424	16.312	17.174	18.011	18.829	19.627	20.406	21.169	21.914	22.643	23.356	24.053	24.734	25.399	26.048	26.681	27.299	30.158	32.654	63.535	66.136	68.658	71.081	73.393	75.582	77.644	79.575	81.378	83.055	84.603	86.037	86.71
2216	LDM	4	4	NP	T	P	C	7.1	0.651	6.898	8.333	9.665	10.905	12.068	13.165	14.209	15.208	16.169	17.098	18	18.877	19.733	20.568	21.384	22.182	22.962	23.724	24.47	25.199	25.91	26.605	27.283	27.944	28.589	31.565	34.153	64.696	67.238	69.708	72.083	74.352	76.504	78.533	80.436	82.214	83.87	85.402	86.821	87.489
2217	LDM	4	4	NP	T	P	C	7.1	0.675	7.155	8.641	10.019	11.302	12.504	13.639	14.717	15.748	16.74	17.698	18.628	19.532	20.413	21.273	22.112	22.933	23.734	24.518	25.284	26.031	26.761	27.474	28.169	28.846	29.506	32.549	35.191	65.644	68.14	70.562	72.89	75.113	77.22	79.205	81.066	82.805	84.423	85.918	87.304	87.955
2218	LDM	4	4	NP	T	P	C	7.1	0.693	7.349	8.874	10.288	11.604	12.837	14.001	15.108	16.166	17.185	18.168	19.123	20.05	20.955	21.837	22.698	23.539	24.361	25.163	25.948	26.713	27.46	28.189	28.899	29.591	30.264	33.364	36.045	65.968	68.409	70.781	73.063	75.244	77.313	79.264	81.095	82.807	84.401	85.876	87.244	87.887
2219	LDM	4	4	NP	T	P	C	7.1	0.712	7.558	9.126	10.578	11.928	13.192	14.385	15.517	16.601	17.642	18.648	19.624	20.572	21.497	22.399	23.279	24.139	24.979	25.799	26.601	27.384	28.147	28.891	29.616	30.323	31.011	34.173	36.9	66.335	68.728	71.057	73.301	75.448	77.489	79.415	81.225	82.918	84.497	85.959	87.315	87.953
2220	LDM	4	4	NP	T	P	C	7.1	0.721	7.639	9.22	10.685	12.049	13.325	14.531	15.676	16.771	17.824	18.841	19.827	20.785	21.718	22.627	23.514	24.379	25.224	26.047	26.852	27.636	28.4	29.144	29.868	30.573	31.259	34.401	37.099	66.428	68.827	71.159	73.405	75.551	77.587	79.509	81.313	82.999	84.57	86.024	87.373	88.007
2223	LDM	4	1	P	T	P	C	7.1	0.684	5.166	6.076	6.896	7.645	8.338	8.989	9.607	10.2	10.771	11.323	11.86	12.38	12.884	13.373	13.845	14.299	14.735	15.153	15.552	15.931	16.289	16.628	16.946	17.244	17.521	18.62	19.295	40.657	45.361	50.103	54.767	59.273	63.558	67.578	71.308	74.74	77.874	80.696	83.246	84.418
2224	LDM	4	1	P	T	P	C	7.1	0.73	5.496	6.472	7.353	8.158	8.904	9.604	10.267	10.901	11.511	12.1	12.67	13.221	13.756	14.273	14.771	15.251	15.712	16.153	16.575	16.975	17.356	17.715	18.054	18.371	18.668	19.86	20.62	43.138	47.124	51.089	54.969	58.721	62.312	65.719	68.93	71.938	74.741	77.333	79.733	80.86
2225	LDM	4	1	P	T	P	C	7.1	0.79	5.894	6.947	7.901	8.774	9.582	10.34	11.057	11.741	12.397	13.029	13.639	14.229	14.798	15.348	15.877	16.386	16.875	17.342	17.789	18.213	18.616	18.997	19.356	19.694	20.011	21.291	22.131	45.009	48.923	52.808	56.603	60.266	63.768	67.085	70.206	73.126	75.844	78.354	80.674	81.762
2226	LDM	4	1	P	T	P	C	7.1	0.794	5.945	7.01	7.974	8.856	9.671	10.435	11.157	11.845	12.504	13.139	13.751	14.342	14.913	15.464	15.994	16.505	16.994	17.463	17.911	18.337	18.742	19.125	19.487	19.827	20.146	21.444	22.305	44.918	48.778	52.616	56.369	59.997	63.469	66.764	69.867	72.775	75.487	77.994	80.315	81.405
2227	LDM	4	1	P	T	P	C	7.1	0.817	6.116	7.214	8.209	9.12	9.963	10.752	11.498	12.208	12.888	13.542	14.172	14.779	15.365	15.93	16.474	16.996	17.497	17.977	18.435	18.871	19.285	19.676	20.046	20.395	20.721	22.054	22.947	45.591	49.412	53.211	56.926	60.516	63.952	67.212	70.283	73.16	75.841	78.321	80.616	81.694
2228	LDM	4	1	P	T	P	C	7.1	0.933	6.533	7.699	8.757	9.725	10.621	11.458	12.248	12.998	13.715	14.402	15.064	15.7	16.314	16.904	17.472	18.017	18.54	19.041	19.518	19.973	20.406	20.816	21.203	21.569	21.913	23.326	24.294	46.818	50.525	54.21	57.813	61.296	64.63	67.795	70.778	73.574	76.182	78.595	80.831	81.882
2229	LDM	4	1	P	T	P	C	7.1	0.949	6.655	7.846	8.926	9.916	10.83	11.685	12.491	13.256	13.987	14.687	15.36	16.007	16.63	17.229	17.806	18.359	18.889	19.396	19.88	20.341	20.78	21.195	21.588	21.958	22.307	23.741	24.727	47.121	50.794	54.444	58.014	61.466	64.77	67.907	70.864	73.636	76.222	78.616	80.835	81.877
2230	LDM	4	1	P	T	P	C	7.1	0.997	6.966	8.215	9.349	10.388	11.348	12.246	13.091	13.893	14.657	15.389	16.091	16.766	17.414	18.038	18.637	19.211	19.761	20.287	20.788	21.266	21.72	22.15	22.557	22.941	23.302	24.794	25.829	48.434	52.063	55.664	59.182	62.58	65.829	68.911	71.812	74.53	77.063	79.405	81.573	82.592
2232	LDM	4	2	P	T	P	C	7.1	0.669	5.027	5.908	6.702	7.427	8.098	8.728	9.327	9.901	10.454	10.99	11.509	12.014	12.503	12.976	13.433	13.873	14.295	14.7	15.085	15.451	15.798	16.124	16.431	16.717	16.984	18.035	18.67	37.895	42.363	46.932	51.485	55.94	60.228	64.3	68.123	71.68	74.964	77.957	80.687	81.953
2233	LDM	4	2	P	T	P	C	7.1	0.693	5.225	6.146	6.976	7.734	8.436	9.095	9.721	10.321	10.899	11.458	12.001	12.527	13.038	13.532	14.01	14.47	14.912	15.336	15.74	16.124	16.489	16.833	17.156	17.46	17.742	18.867	19.565	40.484	44.747	49.04	53.274	57.388	61.334	65.077	68.595	71.878	74.921	77.714	80.279	81.476
2234	LDM	4	2	P	T	P	C	7.1	0.708	5.33	6.273	7.123	7.901	8.621	9.298	9.939	10.553	11.145	11.716	12.27	12.806	13.326	13.828	14.314	14.781	15.23	15.659	16.069	16.459	16.829	17.178	17.507	17.815	18.103	19.252	19.976	42.414	46.43	50.426	54.337	58.12	61.742	65.179	68.417	71.452	74.281	76.898	79.32	80.458
2235	LDM	4	2	P	T	P	C	7.1	0.732	5.516	6.496	7.381	8.19	8.938	9.641	10.306	10.942	11.553	12.143	12.714	13.267	13.802	14.319	14.818	15.299	15.76	16.202	16.624	17.026	17.407	17.767	18.106	18.425	18.723	19.92	20.689	43.183	47.149	51.094	54.954	58.687	62.259	65.649	68.843	71.836	74.626	77.206	79.595	80.718
2236	LDM	4	2	P	T	P	C	7.1	0.749	5.635	6.637	7.543	8.37	9.136	9.853	10.533	11.182	11.805	12.407	12.988	13.55	14.095	14.621	15.128	15.616	16.085	16.534	16.962	17.37	17.757	18.122	18.467	18.791	19.094	20.314	21.099	43.652	47.628	51.583	55.452	59.193	62.772	66.167	69.364	72.358	75.147	77.723	80.107	81.226
2237	LDM	4	2	P	T	P	C	7.1	0.753	5.664	6.673	7.585	8.418	9.189	9.911	10.594	11.246	11.872	12.476	13.059	13.623	14.169	14.697	15.205	15.695	16.165	16.615	17.045	17.454	17.843	18.21	18.557	18.883	19.188	20.419	21.218	43.501	47.433	51.347	55.181	58.89	62.444	65.817	68.998	71.979	74.759	77.331	79.714	80.833
2238	LDM	4	2	P	T	P	C	7.1	0.756	5.694	6.709	7.627	8.465	9.24	9.966	10.653	11.309	11.938	12.544	13.131	13.697	14.245	14.775	15.285	15.777	16.248	16.7	17.131	17.542	17.932	18.301	18.649	18.976	19.282	20.518	21.32	43.448	47.359	51.257	55.074	58.771	62.313	65.679	68.854	71.831	74.61	77.182	79.566	80.686
2239	LDM	4	2	P	T	P	C	7.1	0.775	5.837	6.88	7.822	8.683	9.479	10.224	10.928	11.598	12.242	12.861	13.459	14.036	14.595	15.134	15.654	16.154	16.635	17.095	17.534	17.953	18.351	18.727	19.083	19.418	19.731	21.004	21.842	43.908	47.775	51.629	55.406	59.062	62.567	65.897	69.039	71.986	74.737	77.283	79.643	80.753
2241	LDM	4	3	P	T	P	C	7.1	0.716	5.351	6.296	7.148	7.926	8.645	9.32	9.959	10.569	11.157	11.723	12.272	12.802	13.317	13.814	14.293	14.755	15.198	15.623	16.028	16.413	16.778	17.123	17.449	17.753	18.038	19.177	19.897	42.01	45.989	49.954	53.84	57.604	61.213	64.643	67.88	70.917	73.754	76.382	78.818	79.964
2242	LDM	4	3	P	T	P	C	7.1	0.721	5.415	6.378	7.246	8.039	8.772	9.46	10.111	10.732	11.33	11.906	12.465	13.005	13.529	14.035	14.524	14.996	15.449	15.883	16.298	16.693	17.069	17.424	17.759	18.074	18.369	19.559	20.327	42.38	46.333	50.277	54.145	57.893	61.488	64.906	68.133	71.161	73.988	76.607	79.036	80.177
2243	LDM	4	3	P	T	P	C	7.1	0.735	5.528	6.513	7.403	8.216	8.967	9.672	10.339	10.975	11.587	12.177	12.747	13.299	13.834	14.35	14.849	15.33	15.791	16.234	16.656	17.059	17.442	17.804	18.145	18.467	18.768	19.985	20.777	42.998	46.936	50.862	54.709	58.436	62.008	65.403	68.607	71.611	74.416	77.013	79.419	80.55
2244	LDM	4	3	P	T	P	C	7.1	0.732	5.524	6.509	7.398	8.209	8.96	9.662	10.327	10.962	11.572	12.16	12.729	13.28	13.814	14.33	14.828	15.308	15.77	16.213	16.637	17.04	17.424	17.787	18.13	18.453	18.756	19.984	20.788	42.943	46.874	50.794	54.639	58.364	61.937	65.334	68.54	71.549	74.357	76.958	79.369	80.502
2245	LDM	4	3	P	T	P	C	7.1	0.734	5.538	6.525	7.416	8.23	8.982	9.686	10.352	10.988	11.599	12.188	12.758	13.31	13.844	14.361	14.86	15.341	15.804	16.248	16.672	17.076	17.461	17.825	18.169	18.492	18.795	20.025	20.828	42.837	46.762	50.679	54.522	58.247	61.821	65.22	68.428	71.44	74.252	76.858	79.273	80.409
2246	LDM	4	3	P	T	P	C	7.1	0.747	5.642	6.649	7.559	8.39	9.158	9.877	10.557	11.206	11.828	12.429	13.01	13.571	14.115	14.641	15.148	15.637	16.107	16.558	16.988	17.398	17.789	18.158	18.507	18.835	19.143	20.392	21.211	43.254	47.163	51.061	54.883	58.585	62.136	65.511	68.695	71.682	74.471	77.053	79.446	80.571
2247	LDM	4	3	P	T	P	C	7.1	0.757	5.721	6.743	7.666	8.508	9.287	10.015	10.703	11.36	11.99	12.597	13.184	13.752	14.302	14.833	15.346	15.84	16.316	16.771	17.207	17.622	18.018	18.392	18.745	19.078	19.39	20.658	21.49	43.604	47.539	51.464	55.312	59.04	62.614	66.01	69.212	72.215	75.017	77.607	80.006	81.133
2248	LDM	4	3	P	T	P	C	7.1	0.766	5.776	6.81	7.744	8.596	9.384	10.122	10.819	11.483	12.119	12.732	13.325	13.897	14.451	14.985	15.501	15.998	16.475	16.933	17.37	17.786	18.182	18.557	18.912	19.245	19.558	20.83	21.669	43.806	47.71	51.602	55.417	59.113	62.657	66.024	69.2	72.179	74.959	77.531	79.914	81.034
2250	LDM	4	4	P	T	P	C	7.1	0.608	4.636	5.445	6.17	6.832	7.445	8.022	8.572	9.101	9.614	10.112	10.598	11.071	11.531	11.978	12.411	12.829	13.231	13.616	13.984	14.334	14.665	14.977	15.27	15.544	15.799	16.794	17.387	38.619	43.412	48.255	53.027	57.644	62.043	66.177	70.018	73.559	76.797	79.718	82.361	83.578
2251	LDM	4	4	P	T	P	C	7.1	0.606	4.658	5.471	6.2	6.865	7.481	8.061	8.615	9.148	9.664	10.167	10.658	11.137	11.604	12.057	12.498	12.923	13.332	13.726	14.102	14.459	14.799	15.119	15.42	15.702	15.965	17	17.622	39.072	43.89	48.756	53.547	58.18	62.59	66.73	70.573	74.11	77.34	80.249	82.877	84.084
2252	LDM	4	4	P	T	P	C	7.1	0.613	4.721	5.548	6.29	6.967	7.594	8.184	8.746	9.287	9.811	10.32	10.818	11.302	11.774	12.233	12.678	13.109	13.523	13.921	14.301	14.663	15.007	15.332	15.638	15.924	16.191	17.247	17.89	39.42	44.223	49.073	53.846	58.46	62.851	66.97	70.794	74.312	77.523	80.415	83.025	84.225
2253	LDM	4	4	P	T	P	C	7.1	0.635	4.881	5.738	6.508	7.211	7.862	8.474	9.058	9.619	10.162	10.69	11.205	11.706	12.194	12.667	13.126	13.57	13.996	14.406	14.797	15.17	15.523	15.857	16.171	16.465	16.739	17.825	18.489	40.208	45.011	49.853	54.61	59.202	63.565	67.654	71.442	74.922	78.095	80.947	83.519	84.699
2254	LDM	4	4	P	T	P	C	7.1	0.633	4.875	5.733	6.504	7.207	7.857	8.468	9.048	9.606	10.146	10.669	11.18	11.676	12.16	12.63	13.085	13.525	13.949	14.356	14.745	15.116	15.469	15.802	16.116	16.411	16.686	17.783	18.463	39.458	44.169	48.937	53.64	58.196	62.541	66.626	70.425	73.928	77.133	80.024	82.64	83.844
2255	LDM	4	4	P	T	P	C	7.1	0.635	4.905	5.768	6.544	7.25	7.904	8.518	9.103	9.664	10.206	10.733	11.246	11.746	12.232	12.705	13.163	13.605	14.032	14.441	14.833	15.206	15.561	15.895	16.211	16.507	16.784	17.884	18.564	39.748	44.497	49.298	54.03	58.61	62.972	67.07	70.876	74.381	77.583	80.467	83.073	84.27
2256	LDM	4	4	P	T	P	C	7.1	0.655	5.033	5.921	6.72	7.448	8.122	8.755	9.356	9.933	10.49	11.03	11.555	12.066	12.562	13.044	13.51	13.961	14.394	14.81	15.208	15.586	15.946	16.286	16.607	16.907	17.188	18.308	19.007	40.26	44.978	49.743	54.437	58.978	63.3	67.359	71.127	74.597	77.766	80.62	83.199	84.384
2257	LDM	4	4	P	T	P	C	7.1	0.656	5.049	5.94	6.74	7.469	8.144	8.777	9.38	9.957	10.516	11.057	11.584	12.096	12.594	13.078	13.547	13.999	14.435	14.854	15.254	15.635	15.997	16.339	16.662	16.965	17.248	18.375	19.077	40.239	44.966	49.745	54.452	59.007	63.344	67.416	71.196	74.676	77.853	80.714	83.297	84.483
2259	LDM	8	1	NP	T	D	E	4.9	2.581	16.47	19.825	22.981	25.934	28.688	31.255	33.647	35.875	37.953	39.893	41.705	43.399	44.987	46.475	47.873	49.188	50.426	51.595	52.698	53.742	54.731	55.67	56.563	57.412	58.221	61.77	64.678	88.394	89.251	90.015	90.701	91.319	91.878	92.386	92.85	93.275	93.666	94.027	94.362	94.52
2260	LDM	8	1	NP	T	D	E	4.9	2.82	18.276	21.825	25.101	28.115	30.886	33.435	35.783	37.951	39.955	41.812	43.537	45.143	46.64	48.039	49.349	50.579	51.735	52.825	53.853	54.825	55.747	56.621	57.452	58.244	58.999	62.32	65.063	88.804	89.693	90.484	91.192	91.827	92.398	92.915	93.383	93.81	94.201	94.558	94.888	95.044
2261	LDM	8	1	NP	T	D	E	4.9	2.956	19.044	22.608	25.858	28.817	31.513	33.975	36.23	38.3	40.207	41.969	43.601	45.117	46.529	47.849	49.084	50.243	51.334	52.363	53.335	54.256	55.129	55.959	56.751	57.506	58.227	61.421	64.089	87.822	88.693	89.468	90.16	90.781	91.341	91.849	92.312	92.736	93.126	93.487	93.822	93.982
2262	LDM	8	1	NP	T	D	E	4.9	3.161	20.097	23.747	27.048	30.034	32.74	35.2	37.446	39.503	41.394	43.14	44.756	46.257	47.655	48.962	50.187	51.337	52.42	53.443	54.41	55.328	56.199	57.029	57.82	58.576	59.3	62.512	65.209	89.135	90	90.765	91.447	92.056	92.603	93.096	93.543	93.949	94.321	94.661	94.975	95.123
2263	LDM	8	1	NP	T	D	E	4.9	3.229	20.204	23.785	27.004	29.902	32.519	34.892	37.054	39.031	40.849	42.526	44.079	45.522	46.868	48.127	49.308	50.418	51.466	52.456	53.393	54.284	55.131	55.938	56.709	57.446	58.153	61.3	63.953	87.997	88.883	89.667	90.364	90.986	91.544	92.046	92.5	92.913	93.291	93.637	93.958	94.109
2264	LDM	8	1	NP	T	D	E	4.9	3.401	20.878	24.504	27.753	30.668	33.295	35.672	37.835	39.812	41.628	43.302	44.853	46.294	47.638	48.895	50.075	51.186	52.234	53.226	54.165	55.059	55.909	56.721	57.496	58.239	58.952	62.137	64.836	89.452	90.319	91.079	91.749	92.342	92.869	93.34	93.762	94.143	94.489	94.803	95.093	95.228
2265	LDM	8	1	NP	T	D	E	4.9	3.511	21.208	24.829	28.06	30.953	33.556	35.909	38.048	40.004	41.8	43.458	44.993	46.423	47.757	49.006	50.18	51.287	52.332	53.322	54.261	55.155	56.007	56.821	57.599	58.346	59.062	62.272	65	89.71	90.575	91.336	92.01	92.609	93.144	93.624	94.057	94.45	94.808	95.134	95.436	95.577
2266	LDM	8	1	NP	T	D	E	4.9	3.602	21.406	25.007	28.214	31.08	33.656	35.984	38.101	40.036	41.814	43.456	44.978	46.396	47.719	48.96	50.127	51.227	52.268	53.253	54.189	55.08	55.93	56.743	57.52	58.266	58.982	62.192	64.923	89.593	90.452	91.208	91.877	92.47	93	93.475	93.904	94.292	94.647	94.971	95.27	95.412
2268	LDM	8	2	NP	T	D	E	4.9	2.22	14.185	17.103	19.859	22.447	24.873	27.144	29.271	31.262	33.13	34.882	36.529	38.079	39.539	40.918	42.22	43.454	44.623	45.734	46.79	47.796	48.756	49.673	50.551	51.393	52.201	55.811	58.866	86.584	87.604	88.507	89.311	90.029	90.672	91.251	91.774	92.249	92.683	93.079	93.444	93.616
2269	LDM	8	2	NP	T	D	E	4.9	2.353	15.17	18.189	21.005	23.621	26.049	28.305	30.402	32.355	34.176	35.879	37.473	38.969	40.374	41.699	42.949	44.131	45.25	46.313	47.324	48.287	49.205	50.084	50.925	51.731	52.506	55.977	58.93	86.041	87.023	87.893	88.668	89.362	89.986	90.551	91.064	91.533	91.966	92.364	92.735	92.911
2270	LDM	8	2	NP	T	D	E	4.9	2.518	16.138	19.264	22.156	24.824	27.286	29.562	31.669	33.625	35.444	37.14	38.726	40.212	41.607	42.92	44.159	45.33	46.44	47.493	48.495	49.45	50.361	51.233	52.069	52.871	53.642	57.107	60.068	87.471	88.426	89.264	90.002	90.656	91.239	91.76	92.229	92.654	93.041	93.395	93.722	93.876
2271	LDM	8	2	NP	T	D	E	4.9	2.641	16.78	19.96	22.883	25.568	28.036	30.309	32.409	34.352	36.158	37.838	39.408	40.877	42.257	43.554	44.779	45.936	47.033	48.074	49.065	50.01	50.913	51.778	52.607	53.403	54.169	57.621	60.585	88.367	89.342	90.198	90.954	91.626	92.224	92.761	93.244	93.682	94.081	94.445	94.782	94.94
2272	LDM	8	2	NP	T	D	E	4.9	2.692	16.886	20.025	22.9	25.531	27.945	30.164	32.211	34.105	35.864	37.501	39.03	40.462	41.806	43.071	44.266	45.396	46.467	47.485	48.454	49.379	50.263	51.11	51.922	52.703	53.455	56.844	59.759	86.936	87.878	88.703	89.428	90.068	90.636	91.142	91.596	92.005	92.377	92.714	93.026	93.172
2273	LDM	8	2	NP	T	D	E	4.9	2.804	17.345	20.515	23.407	26.048	28.464	30.683	32.728	34.62	36.376	38.011	39.538	40.97	42.314	43.582	44.778	45.912	46.987	48.011	48.985	49.917	50.808	51.662	52.482	53.271	54.031	57.463	60.418	87.725	88.676	89.511	90.248	90.901	91.482	92.001	92.467	92.889	93.272	93.62	93.941	94.092
2274	LDM	8	2	NP	T	D	E	4.9	2.903	17.74	20.937	23.844	26.491	28.909	31.127	33.169	35.057	36.809	38.441	39.966	41.396	42.74	44.008	45.206	46.342	47.422	48.45	49.43	50.368	51.266	52.128	52.956	53.753	54.522	58	61	88.218	89.145	89.961	90.684	91.328	91.905	92.424	92.894	93.322	93.714	94.074	94.407	94.565
2275	LDM	8	2	NP	T	D	E	4.9	2.988	17.99	21.191	24.096	26.739	29.151	31.363	33.399	35.282	37.029	38.657	40.178	41.605	42.947	44.213	45.41	46.546	47.624	48.652	49.632	50.57	51.469	52.331	53.16	53.958	54.728	58.216	61.229	88.814	89.75	90.57	91.293	91.933	92.502	93.01	93.466	93.877	94.251	94.59	94.902	95.049
2277	LDM	8	3	NP	T	D	E	4.9	2.221	14.04	16.967	19.749	22.377	24.853	27.182	29.372	31.431	33.369	35.193	36.912	38.534	40.067	41.516	42.889	44.191	45.427	46.603	47.722	48.79	49.81	50.785	51.719	52.614	53.473	57.314	60.554	88.496	89.459	90.306	91.056	91.723	92.317	92.85	93.329	93.763	94.157	94.515	94.845	95
2278	LDM	8	3	NP	T	D	E	4.9	2.388	15.38	18.473	21.366	24.062	26.57	28.905	31.079	33.106	35	36.771	38.432	39.992	41.459	42.843	44.15	45.386	46.558	47.672	48.731	49.74	50.703	51.624	52.507	53.353	54.165	57.805	60.896	88.495	89.445	90.278	91.014	91.666	92.246	92.766	93.233	93.656	94.041	94.391	94.713	94.865
2279	LDM	8	3	NP	T	D	E	4.9	2.564	16.515	19.735	22.716	25.468	28.009	30.359	32.535	34.555	36.435	38.189	39.828	41.366	42.811	44.171	45.456	46.671	47.823	48.917	49.958	50.951	51.9	52.807	53.677	54.512	55.315	58.92	61.994	89.201	90.115	90.917	91.623	92.25	92.807	93.306	93.755	94.161	94.53	94.866	95.175	95.32
2280	LDM	8	3	NP	T	D	E	4.9	2.694	17.207	20.474	23.476	26.23	28.761	31.091	33.243	35.236	37.087	38.812	40.424	41.934	43.354	44.691	45.954	47.15	48.284	49.362	50.389	51.37	52.307	53.205	54.067	54.895	55.692	59.28	62.352	89.691	90.6	91.395	92.096	92.716	93.267	93.759	94.202	94.601	94.965	95.296	95.6	95.743
2281	LDM	8	3	NP	T	D	E	4.9	2.782	17.534	20.793	23.772	26.495	28.988	31.278	33.388	35.34	37.151	38.838	40.413	41.89	43.277	44.585	45.82	46.99	48.101	49.158	50.165	51.127	52.048	52.931	53.779	54.595	55.381	58.93	61.982	89.481	90.4	91.206	91.917	92.547	93.109	93.612	94.065	94.475	94.848	95.189	95.502	95.65
2282	LDM	8	3	NP	T	D	E	4.9	2.884	17.954	21.229	24.209	26.923	29.401	31.673	33.764	35.697	37.489	39.159	40.719	42.181	43.557	44.854	46.08	47.243	48.348	49.4	50.404	51.364	52.284	53.166	54.014	54.83	55.617	59.178	62.247	89.72	90.614	91.395	92.081	92.686	93.223	93.702	94.132	94.52	94.871	95.191	95.484	95.622
2283	LDM	8	3	NP	T	D	E	4.9	2.994	18.373	21.671	24.662	27.38	29.857	32.126	34.212	36.138	37.925	39.589	41.144	42.602	43.973	45.266	46.49	47.65	48.752	49.803	50.805	51.764	52.682	53.564	54.412	55.228	56.014	59.576	62.647	90.083	90.957	91.717	92.381	92.964	93.479	93.935	94.343	94.71	95.041	95.341	95.617	95.746
2284	LDM	8	3	NP	T	D	E	4.9	3.1	18.781	22.103	25.106	27.827	30.304	32.568	34.648	36.569	38.351	40.011	41.564	43.021	44.394	45.69	46.918	48.085	49.195	50.255	51.268	52.238	53.169	54.064	54.926	55.757	56.559	60.198	63.343	90.673	91.521	92.26	92.907	93.478	93.984	94.435	94.838	95.202	95.532	95.831	96.105	96.234
2286	LDM	8	4	NP	T	D	E	4.9	2.34	15.049	18.255	21.312	24.206	26.932	29.494	31.896	34.147	36.256	38.232	40.083	41.82	43.449	44.98	46.42	47.775	49.053	50.259	51.399	52.477	53.5	54.47	55.393	56.271	57.108	60.777	63.787	88.768	89.658	90.445	91.144	91.768	92.328	92.831	93.287	93.702	94.081	94.428	94.749	94.901
2287	LDM	8	4	NP	T	D	E	4.9	2.547	16.786	20.181	23.347	26.283	28.999	31.511	33.833	35.982	37.974	39.822	41.54	43.141	44.633	46.029	47.336	48.563	49.717	50.804	51.83	52.8	53.721	54.594	55.425	56.217	56.973	60.309	63.086	88.126	89.03	89.826	90.531	91.156	91.715	92.217	92.67	93.081	93.458	93.803	94.122	94.274
2288	LDM	8	4	NP	T	D	E	4.9	2.745	18.019	21.511	24.722	27.663	30.356	32.824	35.09	37.173	39.094	40.87	42.515	44.044	45.467	46.797	48.041	49.208	50.306	51.341	52.318	53.244	54.122	54.957	55.753	56.513	57.239	60.463	63.173	88.354	89.272	90.079	90.792	91.422	91.984	92.485	92.935	93.341	93.71	94.047	94.356	94.502
2289	LDM	8	4	NP	T	D	E	4.9	2.843	18.404	21.852	24.993	27.848	30.445	32.812	34.976	36.96	38.784	40.468	42.026	43.473	44.82	46.078	47.257	48.365	49.408	50.393	51.324	52.209	53.05	53.851	54.616	55.349	56.051	59.188	61.856	87.231	88.152	88.961	89.677	90.312	90.879	91.388	91.847	92.263	92.645	92.995	93.319	93.473
2290	LDM	8	4	NP	T	D	E	4.9	3.012	19.13	22.615	25.767	28.616	31.196	33.541	35.678	37.635	39.432	41.09	42.625	44.051	45.379	46.622	47.787	48.883	49.917	50.895	51.822	52.703	53.543	54.344	55.111	55.846	56.552	59.722	62.436	88.339	89.26	90.065	90.775	91.403	91.961	92.459	92.905	93.309	93.676	94.01	94.317	94.462
2291	LDM	8	4	NP	T	D	E	4.9	3.174	19.742	23.258	26.424	29.277	31.854	34.191	36.319	38.266	40.053	41.702	43.229	44.647	45.97	47.208	48.369	49.463	50.496	51.474	52.401	53.284	54.126	54.931	55.702	56.442	57.153	60.357	63.112	89.594	90.519	91.325	92.031	92.651	93.198	93.683	94.115	94.502	94.851	95.166	95.455	95.59
2292	LDM	8	4	NP	T	D	E	4.9	3.247	19.837	23.3	26.406	29.197	31.713	33.993	36.069	37.968	39.713	41.324	42.817	44.207	45.504	46.721	47.864	48.942	49.962	50.929	51.848	52.724	53.56	54.361	55.129	55.866	56.576	59.78	62.542	88.726	89.634	90.428	91.125	91.74	92.285	92.771	93.205	93.596	93.951	94.273	94.569	94.709
2293	LDM	8	4	NP	T	D	E	4.9	3.333	20.045	23.489	26.569	29.33	31.816	34.067	36.116	37.989	39.712	41.302	42.778	44.151	45.435	46.64	47.773	48.843	49.855	50.817	51.731	52.603	53.437	54.235	55.002	55.739	56.449	59.66	62.436	88.801	89.722	90.529	91.239	91.867	92.423	92.919	93.364	93.764	94.127	94.456	94.758	94.9
2296	LDM	8	1	P	T	D	E	4.9	7.522	21.371	23.679	25.725	27.568	29.251	30.803	32.245	33.596	34.866	36.067	37.206	38.29	39.324	40.314	41.263	42.175	43.053	43.899	44.717	45.508	46.275	47.018	47.74	48.442	49.126	52.304	55.16	88.156	89.598	90.88	92.02	93.033	93.933	94.73	95.438	96.068	96.629	97.127	97.571	97.774
2297	LDM	8	1	P	T	D	E	4.9	7.78	22.101	24.483	26.595	28.497	30.233	31.834	33.323	34.716	36.026	37.264	38.438	39.554	40.619	41.637	42.613	43.55	44.451	45.319	46.157	46.966	47.75	48.509	49.246	49.961	50.657	53.882	56.765	89.199	90.57	91.781	92.852	93.799	94.634	95.37	96.019	96.593	97.102	97.551	97.949	98.13
2298	LDM	8	1	P	T	D	E	4.9	7.942	22.578	25.017	27.179	29.126	30.902	32.538	34.057	35.476	36.809	38.067	39.258	40.389	41.466	42.495	43.479	44.423	45.33	46.203	47.045	47.858	48.644	49.405	50.143	50.859	51.555	54.777	57.651	89.414	90.741	91.914	92.953	93.873	94.685	95.403	96.037	96.598	97.098	97.539	97.931	98.109
2299	LDM	8	1	P	T	D	E	4.9	8.222	23.354	25.878	28.116	30.131	31.969	33.661	35.231	36.696	38.071	39.366	40.59	41.752	42.857	43.91	44.918	45.882	46.808	47.699	48.557	49.385	50.185	50.96	51.711	52.44	53.149	56.427	59.355	90.919	92.149	93.225	94.168	94.995	95.72	96.357	96.917	97.409	97.84	98.215	98.543	98.69
2300	LDM	8	1	P	T	D	E	4.9	8.441	23.975	26.567	28.864	30.931	32.814	34.547	36.153	37.651	39.056	40.378	41.627	42.812	43.939	45.013	46.04	47.024	47.968	48.876	49.751	50.595	51.412	52.202	52.968	53.712	54.436	57.782	60.768	91.783	92.939	93.948	94.829	95.599	96.272	96.862	97.377	97.826	98.216	98.55	98.84	98.97
2301	LDM	8	1	P	T	D	E	4.9	8.625	24.512	27.162	29.51	31.623	33.547	35.316	36.955	38.482	39.912	41.257	42.527	43.73	44.872	45.959	46.997	47.991	48.943	49.857	50.738	51.586	52.406	53.199	53.966	54.711	55.434	58.774	61.745	92.298	93.424	94.403	95.257	95.999	96.647	97.211	97.702	98.128	98.495	98.805	99.072	99.192
2302	LDM	8	1	P	T	D	E	4.9	8.865	25.201	27.925	30.337	32.505	34.476	36.287	37.962	39.522	40.982	42.355	43.651	44.879	46.045	47.156	48.217	49.232	50.207	51.143	52.046	52.916	53.757	54.571	55.36	56.125	56.869	60.304	63.356	93.012	94.033	94.919	95.689	96.359	96.943	97.453	97.898	98.284	98.616	98.898	99.141	99.25
2303	LDM	8	1	P	T	D	E	4.9	8.95	25.458	28.211	30.648	32.836	34.826	36.652	38.34	39.911	41.38	42.759	44.06	45.29	46.457	47.568	48.628	49.641	50.612	51.545	52.442	53.307	54.143	54.951	55.733	56.492	57.229	60.632	63.656	93.023	93.974	94.787	95.484	96.082	96.595	97.035	97.412	97.736	98.016	98.256	98.465	98.558
2305	LDM	8	2	P	T	D	E	4.9	7.937	21.653	23.918	25.923	27.727	29.373	30.89	32.3	33.619	34.861	36.035	37.149	38.21	39.224	40.193	41.124	42.018	42.878	43.708	44.51	45.285	46.036	46.764	47.47	48.156	48.824	51.915	54.674	86.565	88.063	89.41	90.622	91.71	92.687	93.562	94.347	95.05	95.68	96.242	96.747	96.978
2306	LDM	8	2	P	T	D	E	4.9	8.177	22.315	24.65	26.716	28.575	30.269	31.829	33.278	34.632	35.905	37.106	38.246	39.329	40.362	41.351	42.297	43.207	44.081	44.924	45.738	46.525	47.286	48.024	48.74	49.435	50.112	53.246	56.044	87.464	88.862	90.115	91.237	92.243	93.145	93.951	94.674	95.322	95.903	96.423	96.891	97.106
2307	LDM	8	2	P	T	D	E	4.9	8.249	22.535	24.893	26.98	28.856	30.565	32.139	33.598	34.962	36.243	37.451	38.596	39.684	40.721	41.711	42.66	43.57	44.445	45.288	46.101	46.887	47.646	48.382	49.096	49.79	50.464	53.582	56.362	87.365	88.737	89.967	91.071	92.061	92.949	93.745	94.459	95.101	95.68	96.198	96.668	96.885
2308	LDM	8	2	P	T	D	E	4.9	8.653	23.632	26.105	28.293	30.258	32.047	33.691	35.216	36.639	37.974	39.232	40.424	41.555	42.633	43.663	44.648	45.594	46.502	47.377	48.221	49.036	49.824	50.588	51.328	52.047	52.746	55.977	58.853	89.571	90.834	91.954	92.949	93.833	94.617	95.312	95.929	96.478	96.967	97.401	97.789	97.966
2309	LDM	8	2	P	T	D	E	4.9	8.753	23.903	26.403	28.613	30.599	32.405	34.066	35.605	37.041	38.388	39.657	40.859	42	43.086	44.124	45.116	46.069	46.984	47.864	48.714	49.535	50.328	51.097	51.842	52.565	53.268	56.518	59.407	89.792	91.024	92.116	93.086	93.947	94.712	95.39	95.993	96.529	97.007	97.431	97.811	97.984
2310	LDM	8	2	P	T	D	E	4.9	8.929	24.381	26.929	29.181	31.203	33.042	34.731	36.297	37.757	39.126	40.417	41.639	42.798	43.903	44.958	45.968	46.936	47.867	48.762	49.626	50.461	51.267	52.048	52.805	53.54	54.254	57.547	60.465	90.344	91.528	92.578	93.508	94.334	95.066	95.714	96.289	96.8	97.256	97.66	98.022	98.186
2311	LDM	8	2	P	T	D	E	4.9	9.162	25.013	27.627	29.936	32.008	33.892	35.621	37.222	38.714	40.113	41.43	42.676	43.857	44.982	46.055	47.081	48.065	49.01	49.919	50.795	51.641	52.458	53.249	54.016	54.76	55.482	58.815	61.767	91.328	92.438	93.413	94.273	95.03	95.699	96.29	96.813	97.276	97.687	98.049	98.369	98.514
2312	LDM	8	2	P	T	D	E	4.9	9.248	25.254	27.893	30.225	32.317	34.218	35.964	37.579	39.083	40.493	41.819	43.073	44.262	45.393	46.472	47.503	48.491	49.439	50.351	51.23	52.078	52.897	53.69	54.457	55.202	55.925	59.257	62.204	91.662	92.76	93.723	94.568	95.312	95.966	96.543	97.051	97.499	97.895	98.241	98.546	98.683
2314	LDM	8	3	P	T	D	E	4.9	7.467	23.707	26.505	28.991	31.234	33.283	35.174	36.934	38.582	40.134	41.601	42.995	44.321	45.588	46.8	47.962	49.079	50.152	51.187	52.186	53.15	54.082	54.985	55.86	56.708	57.531	61.316	64.638	93.625	94.474	95.2	95.821	96.355	96.814	97.21	97.551	97.848	98.106	98.329	98.526	98.615
2315	LDM	8	3	P	T	D	E	4.9	7.768	24.664	27.575	30.16	32.489	34.613	36.571	38.39	40.091	41.69	43.2	44.632	45.994	47.293	48.535	49.725	50.867	51.966	53.024	54.045	55.031	55.984	56.907	57.8	58.667	59.509	63.377	66.768	94.547	95.268	95.879	96.4	96.845	97.228	97.557	97.842	98.09	98.306	98.495	98.661	98.737
2316	LDM	8	3	P	T	D	E	4.9	9.43	27.025	29.952	32.539	34.862	36.975	38.917	40.717	42.396	43.971	45.456	46.861	48.195	49.465	50.677	51.836	52.946	54.013	55.038	56.025	56.976	57.895	58.782	59.64	60.471	61.277	64.962	68.173	95.21	95.994	96.665	97.242	97.738	98.163	98.524	98.83	99.091	99.315	99.506	99.663	99.727
2317	LDM	8	3	P	T	D	E	4.9	7.968	25.35	28.337	30.985	33.368	35.537	37.534	39.385	41.114	42.736	44.266	45.715	47.09	48.401	49.652	50.849	51.998	53.1	54.161	55.184	56.17	57.123	58.044	58.936	59.8	60.638	64.483	67.845	95.205	95.89	96.467	96.956	97.37	97.723	98.024	98.282	98.504	98.696	98.861	99.005	99.07
2318	LDM	8	3	P	T	D	E	4.9	9.66	27.714	30.712	33.358	35.73	37.883	39.859	41.687	43.389	44.985	46.486	47.905	49.251	50.531	51.751	52.918	54.034	55.105	56.134	57.124	58.078	58.998	59.886	60.744	61.574	62.378	66.049	69.234	95.408	96.153	96.792	97.342	97.815	98.221	98.566	98.859	99.11	99.326	99.509	99.661	99.723
2319	LDM	8	3	P	T	D	E	4.9	9.896	28.393	31.465	34.174	36.602	38.804	40.824	42.691	44.43	46.059	47.591	49.039	50.411	51.717	52.961	54.151	55.289	56.381	57.43	58.439	59.412	60.349	61.254	62.129	62.975	63.794	67.53	70.765	96.215	96.883	97.451	97.937	98.352	98.702	98.995	99.238	99.444	99.621	99.771	99.891	99.936
2320	LDM	8	3	P	T	D	E	4.9	9.891	28.425	31.498	34.207	36.633	38.832	40.848	42.71	44.443	46.065	47.591	49.031	50.396	51.693	52.929	54.11	55.239	56.322	57.361	58.361	59.323	60.251	61.146	62.011	62.848	63.657	67.347	70.54	96.053	96.741	97.328	97.831	98.261	98.625	98.93	99.185	99.401	99.589	99.751	99.881	99.93
2321	LDM	8	3	P	T	D	E	4.9	8.529	27.214	30.406	33.228	35.762	38.066	40.182	42.142	43.97	45.684	47.299	48.827	50.276	51.655	52.971	54.229	55.433	56.588	57.697	58.764	59.792	60.782	61.738	62.662	63.555	64.418	68.352	71.748	96.938	97.452	97.871	98.215	98.497	98.73	98.922	99.082	99.216	99.328	99.422	99.502	99.537
2323	LDM	8	4	P	T	D	E	4.9	7.667	20.743	22.906	24.823	26.55	28.125	29.578	30.929	32.194	33.384	34.509	35.577	36.594	37.566	38.496	39.389	40.247	41.074	41.872	42.643	43.389	44.112	44.813	45.495	46.157	46.802	49.797	52.482	84.693	86.304	87.767	89.093	90.294	91.379	92.358	93.241	94.037	94.753	95.394	95.973	96.24
2324	LDM	8	4	P	T	D	E	4.9	7.986	21.612	23.868	25.869	27.671	29.314	30.829	32.236	33.551	34.788	35.955	37.062	38.114	39.118	40.077	40.997	41.88	42.73	43.549	44.341	45.106	45.846	46.565	47.262	47.94	48.6	51.663	54.409	86.474	87.965	89.305	90.51	91.594	92.566	93.438	94.22	94.922	95.553	96.116	96.623	96.856
2325	LDM	8	4	P	T	D	E	4.9	8.188	22.156	24.466	26.513	28.355	30.032	31.577	33.011	34.351	35.609	36.797	37.922	38.992	40.012	40.987	41.922	42.819	43.683	44.515	45.319	46.096	46.848	47.577	48.285	48.974	49.643	52.75	55.53	87.111	88.538	89.817	90.965	91.994	92.915	93.74	94.477	95.139	95.733	96.265	96.745	96.966
2326	LDM	8	4	P	T	D	E	4.9	8.316	22.513	24.864	26.945	28.818	30.523	32.091	33.546	34.903	36.177	37.378	38.516	39.595	40.624	41.607	42.548	43.452	44.32	45.157	45.965	46.746	47.502	48.235	48.947	49.638	50.312	53.436	56.235	87.696	89.082	90.323	91.434	92.429	93.319	94.116	94.828	95.466	96.038	96.548	97.008	97.219
2327	LDM	8	4	P	T	D	E	4.9	8.481	22.962	25.357	27.477	29.383	31.118	32.713	34.191	35.571	36.865	38.084	39.239	40.334	41.379	42.376	43.33	44.247	45.127	45.976	46.795	47.587	48.353	49.096	49.817	50.518	51.2	54.362	57.19	87.949	89.262	90.436	91.489	92.434	93.28	94.039	94.72	95.332	95.884	96.378	96.825	97.032
2328	LDM	8	4	P	T	D	E	4.9	8.719	23.606	26.067	28.246	30.203	31.985	33.622	35.138	36.552	37.878	39.127	40.308	41.429	42.497	43.516	44.491	45.426	46.325	47.191	48.027	48.834	49.615	50.373	51.108	51.823	52.518	55.743	58.63	89.836	91.098	92.213	93.202	94.077	94.851	95.536	96.142	96.68	97.16	97.584	97.962	98.134
2329	LDM	8	4	P	T	D	E	4.9	8.803	23.824	26.307	28.504	30.478	32.273	33.922	35.45	36.874	38.208	39.465	40.653	41.78	42.853	43.877	44.857	45.797	46.7	47.569	48.408	49.218	50.002	50.762	51.499	52.216	52.912	56.142	59.029	89.868	91.113	92.215	93.193	94.06	94.829	95.51	96.113	96.65	97.129	97.553	97.932	98.104
2330	LDM	8	4	P	T	D	E	4.9	8.994	24.343	26.881	29.126	31.141	32.973	34.654	36.21	37.659	39.016	40.294	41.501	42.646	43.736	44.776	45.771	46.726	47.643	48.527	49.38	50.205	51.003	51.777	52.528	53.259	53.969	57.27	60.227	91.127	92.305	93.339	94.249	95.049	95.752	96.371	96.916	97.396	97.818	98.185	98.508	98.654
2332	LDM	8	5	P	T	D	E	4.9	8.118	23.113	25.6	27.797	29.772	31.569	33.225	34.762	36.2	37.552	38.83	40.042	41.196	42.298	43.352	44.362	45.333	46.267	47.167	48.036	48.876	49.688	50.474	51.236	51.976	52.695	56.006	58.93	88.886	90.125	91.229	92.214	93.094	93.879	94.579	95.204	95.763	96.263	96.708	97.108	97.292
2333	LDM	8	5	P	T	D	E	4.9	8.508	24.253	26.859	29.159	31.224	33.102	34.83	36.434	37.933	39.343	40.674	41.937	43.138	44.285	45.382	46.433	47.443	48.414	49.349	50.251	51.123	51.965	52.78	53.57	54.336	55.079	58.494	61.494	91.025	92.235	93.316	94.281	95.14	95.903	96.579	97.174	97.695	98.146	98.529	98.86	99.008
2334	LDM	8	5	P	T	D	E	4.9	8.663	24.722	27.373	29.71	31.806	33.71	35.46	37.084	38.601	40.026	41.372	42.648	43.862	45.021	46.128	47.189	48.208	49.187	50.13	51.04	51.917	52.765	53.585	54.379	55.148	55.894	59.315	62.308	91.276	92.452	93.502	94.439	95.274	96.016	96.673	97.252	97.759	98.198	98.571	98.893	99.037
2335	LDM	8	5	P	T	D	E	4.9	8.795	25.109	27.8	30.172	32.298	34.23	36.006	37.652	39.191	40.636	42.001	43.294	44.524	45.696	46.817	47.89	48.919	49.908	50.86	51.777	52.661	53.515	54.34	55.139	55.912	56.662	60.095	63.096	92.013	93.14	94.139	95.022	95.803	96.491	97.094	97.622	98.08	98.474	98.806	99.09	99.215
2336	LDM	8	5	P	T	D	E	4.9	8.987	25.677	28.427	30.848	33.015	34.982	36.789	38.462	40.024	41.491	42.875	44.187	45.434	46.624	47.761	48.849	49.894	50.898	51.864	52.794	53.692	54.559	55.396	56.206	56.991	57.751	61.225	64.247	92.309	93.392	94.353	95.206	95.961	96.627	97.212	97.724	98.168	98.551	98.873	99.148	99.268
2337	LDM	8	5	P	T	D	E	4.9	9.096	25.996	28.782	31.234	33.428	35.418	37.244	38.935	40.512	41.991	43.386	44.708	45.963	47.16	48.303	49.398	50.448	51.457	52.427	53.363	54.265	55.136	55.978	56.792	57.581	58.345	61.842	64.889	92.848	93.88	94.791	95.596	96.305	96.927	97.472	97.946	98.357	98.709	99.004	99.254	99.363
2338	LDM	8	5	P	T	D	E	4.9	9.142	26.117	28.913	31.372	33.571	35.564	37.392	39.083	40.66	42.139	43.532	44.852	46.105	47.298	48.438	49.529	50.575	51.58	52.546	53.477	54.374	55.24	56.077	56.886	57.669	58.428	61.897	64.916	92.689	93.736	94.664	95.486	96.212	96.85	97.41	97.898	98.32	98.683	98.987	99.244	99.356
2339	LDM	8	5	P	T	D	E	4.9	7.92	25.106	28.025	30.601	32.911	35.011	36.94	38.729	40.4	41.97	43.451	44.855	46.19	47.463	48.68	49.845	50.963	52.036	53.069	54.064	55.023	55.949	56.843	57.708	58.545	59.355	63.055	66.265	94.333	95.251	96.045	96.734	97.328	97.838	98.271	98.637	98.947	99.211	99.431	99.611	99.683
2341	LDM	8	6	P	T	D	E	4.9	8.01	21.944	24.244	26.281	28.114	29.786	31.327	32.76	34.1	35.361	36.553	37.684	38.759	39.786	40.768	41.709	42.613	43.482	44.319	45.127	45.907	46.662	47.393	48.101	48.789	49.457	52.54	55.275	85.669	87.065	88.323	89.458	90.482	91.405	92.238	92.989	93.668	94.282	94.836	95.339	95.572
2342	LDM	8	6	P	T	D	E	4.9	8.4	23.022	25.436	27.573	29.495	31.247	32.861	34.359	35.76	37.077	38.32	39.498	40.618	41.686	42.707	43.684	44.622	45.523	46.391	47.228	48.036	48.817	49.573	50.306	51.017	51.708	54.892	57.714	88.04	89.35	90.523	91.574	92.515	93.358	94.114	94.791	95.4	95.948	96.439	96.883	97.088
2343	LDM	8	6	P	T	D	E	4.9	8.537	23.402	25.856	28.027	29.979	31.757	33.393	34.911	36.329	37.661	38.918	40.108	41.239	42.316	43.345	44.33	45.274	46.182	47.055	47.897	48.71	49.495	50.255	50.992	51.706	52.4	55.598	58.43	88.704	89.998	91.153	92.184	93.105	93.927	94.66	95.315	95.901	96.426	96.893	97.313	97.506
2344	LDM	8	6	P	T	D	E	4.9	8.657	23.709	26.196	28.396	30.374	32.176	33.833	35.369	36.803	38.149	39.417	40.618	41.757	42.842	43.877	44.867	45.817	46.728	47.605	48.45	49.266	50.053	50.816	51.555	52.271	52.967	56.177	59.022	88.867	90.079	91.154	92.109	92.957	93.711	94.381	94.978	95.51	95.985	96.407	96.786	96.96
2345	LDM	8	6	P	T	D	E	4.9	8.901	24.383	26.939	29.201	31.233	33.082	34.782	36.358	37.828	39.207	40.506	41.734	42.9	44.009	45.067	46.079	47.048	47.978	48.873	49.734	50.565	51.367	52.144	52.895	53.623	54.33	57.585	60.459	90.073	91.27	92.331	93.275	94.113	94.857	95.519	96.107	96.631	97.098	97.512	97.883	98.051
2346	LDM	8	6	P	T	D	E	4.9	8.846	24.216	26.757	29.006	31.026	32.863	34.552	36.116	37.573	38.939	40.225	41.44	42.592	43.687	44.731	45.728	46.683	47.599	48.48	49.328	50.146	50.935	51.699	52.438	53.155	53.851	57.057	59.894	89.073	90.236	91.268	92.185	93.001	93.728	94.375	94.952	95.469	95.932	96.345	96.718	96.889
2347	LDM	8	6	P	T	D	E	4.9	9.119	24.96	27.578	29.893	31.972	33.862	35.598	37.204	38.701	40.103	41.421	42.667	43.848	44.97	46.039	47.06	48.038	48.976	49.877	50.745	51.581	52.389	53.17	53.926	54.659	55.371	58.647	61.543	90.955	92.1	93.109	94.001	94.789	95.485	96.098	96.639	97.118	97.543	97.918	98.252	98.404
2348	LDM	8	6	P	T	D	E	4.9	9.142	25.021	27.645	29.964	32.046	33.938	35.675	37.281	38.777	40.178	41.494	42.738	43.915	45.034	46.1	47.118	48.092	49.026	49.924	50.788	51.621	52.425	53.202	53.955	54.685	55.393	58.654	61.537	90.743	91.883	92.891	93.783	94.575	95.275	95.896	96.445	96.934	97.37	97.757	98.103	98.26
2353	LDM	9	1	NP	S	D	E	1.3	5.757	23.772	27.159	30.146	32.799	35.175	37.32	39.271	41.059	42.708	44.237	45.663	46.998	48.254	49.439	50.562	51.629	52.646	53.617	54.546	55.437	56.294	57.119	57.915	58.684	59.427	62.822	65.79	92.99	93.794	94.475	95.054	95.549	95.974	96.341	96.66	96.939	97.186	97.406	97.603	97.695
2354	LDM	9	1	NP	S	D	E	1.3	5.945	24.086	27.455	30.42	33.05	35.403	37.527	39.459	41.229	42.862	44.378	45.792	47.117	48.364	49.542	50.659	51.72	52.732	53.699	54.624	55.513	56.367	57.189	57.983	58.749	59.49	62.874	65.829	92.387	93.135	93.765	94.299	94.755	95.147	95.487	95.785	96.049	96.286	96.5	96.696	96.789
2355	LDM	9	1	NP	S	D	E	1.3	7.757	26.707	30.052	32.984	35.581	37.903	40	41.909	43.66	45.277	46.779	48.182	49.498	50.738	51.909	53.021	54.077	55.085	56.049	56.971	57.857	58.708	59.528	60.319	61.083	61.821	65.187	68.117	94.565	95.412	96.142	96.773	97.318	97.788	98.194	98.542	98.841	99.095	99.307	99.485	99.562
2356	LDM	9	1	NP	S	D	E	1.3	6.376	25.129	28.559	31.571	34.24	36.628	38.783	40.745	42.544	44.205	45.747	47.186	48.535	49.805	51.005	52.142	53.223	54.253	55.237	56.178	57.081	57.949	58.784	59.589	60.366	61.117	64.54	67.517	93.496	94.175	94.739	95.213	95.614	95.956	96.25	96.506	96.732	96.936	97.119	97.288	97.368
2357	LDM	9	1	NP	S	D	E	1.3	8.094	27.342	30.703	33.645	36.249	38.577	40.679	42.594	44.351	45.974	47.483	48.892	50.214	51.46	52.638	53.755	54.818	55.831	56.8	57.727	58.617	59.472	60.295	61.089	61.855	62.595	65.965	68.89	94.693	95.5	96.196	96.799	97.322	97.776	98.168	98.508	98.8	99.05	99.26	99.438	99.517
2358	LDM	9	1	NP	S	D	E	1.3	6.603	25.572	29.003	32.014	34.681	37.068	39.223	41.187	42.989	44.655	46.203	47.649	49.006	50.284	51.492	52.637	53.725	54.762	55.753	56.7	57.608	58.48	59.319	60.126	60.905	61.657	65.071	68.023	93.35	94.023	94.585	95.059	95.46	95.804	96.1	96.359	96.588	96.793	96.979	97.15	97.231
2359	LDM	9	1	NP	S	D	E	1.3	8.387	27.989	31.386	34.357	36.984	39.332	41.452	43.384	45.157	46.797	48.321	49.746	51.084	52.345	53.538	54.671	55.748	56.775	57.758	58.698	59.601	60.468	61.302	62.107	62.883	63.632	67.038	69.978	94.967	95.723	96.373	96.935	97.421	97.843	98.209	98.526	98.801	99.036	99.235	99.407	99.483
2360	LDM	9	1	NP	S	D	E	1.3	7.005	26.667	30.2	33.296	36.038	38.49	40.705	42.722	44.574	46.285	47.876	49.362	50.757	52.07	53.312	54.489	55.608	56.675	57.693	58.667	59.601	60.498	61.36	62.19	62.99	63.762	67.265	70.285	95.116	95.72	96.218	96.635	96.984	97.28	97.534	97.753	97.946	98.118	98.271	98.412	98.477
2362	LDM	9	2	NP	S	D	E	1.3	6.374	22.745	25.694	28.292	30.601	32.674	34.55	36.261	37.834	39.288	40.641	41.904	43.09	44.208	45.265	46.268	47.222	48.133	49.004	49.838	50.64	51.412	52.156	52.874	53.569	54.242	57.33	60.052	88.307	89.394	90.349	91.193	91.939	92.6	93.188	93.713	94.185	94.61	94.993	95.343	95.506
2363	LDM	9	2	NP	S	D	E	1.3	5.378	21.971	25.06	27.781	30.198	32.364	34.322	36.108	37.747	39.262	40.672	41.989	43.226	44.392	45.496	46.545	47.543	48.497	49.411	50.287	51.13	51.942	52.726	53.484	54.217	54.928	58.197	61.085	90.318	91.346	92.234	93.004	93.673	94.257	94.767	95.215	95.611	95.963	96.276	96.559	96.689
2364	LDM	9	2	NP	S	D	E	1.3	5.635	22.675	25.818	28.581	31.033	33.228	35.212	37.02	38.681	40.215	41.643	42.977	44.231	45.413	46.532	47.596	48.609	49.577	50.503	51.393	52.249	53.073	53.869	54.639	55.383	56.106	59.427	62.36	91.277	92.225	93.038	93.738	94.342	94.867	95.323	95.723	96.077	96.392	96.672	96.925	97.043
2365	LDM	9	2	NP	S	D	E	1.3	5.71	22.654	25.757	28.484	30.903	33.07	35.028	36.812	38.451	39.965	41.373	42.689	43.925	45.089	46.191	47.237	48.233	49.184	50.093	50.966	51.804	52.611	53.39	54.142	54.87	55.575	58.812	61.667	90.031	90.96	91.754	92.438	93.028	93.541	93.988	94.383	94.733	95.048	95.333	95.593	95.716
2366	LDM	9	2	NP	S	D	E	1.3	7.568	25.721	28.894	31.671	34.129	36.327	38.312	40.12	41.781	43.316	44.744	46.08	47.335	48.519	49.64	50.706	51.72	52.69	53.619	54.51	55.367	56.192	56.988	57.757	58.502	59.223	62.53	65.434	93.258	94.214	95.041	95.758	96.379	96.917	97.384	97.788	98.138	98.44	98.697	98.922	99.023
2367	LDM	9	2	NP	S	D	E	1.3	6.122	23.838	27.044	29.855	32.343	34.568	36.577	38.407	40.088	41.641	43.085	44.436	45.705	46.902	48.036	49.113	50.139	51.119	52.057	52.958	53.825	54.659	55.465	56.243	56.997	57.727	61.08	64.034	91.997	92.82	93.513	94.099	94.597	95.022	95.389	95.707	95.987	96.237	96.46	96.664	96.76
2368	LDM	9	2	NP	S	D	E	1.3	7.819	26.192	29.376	32.159	34.621	36.821	38.809	40.621	42.285	43.824	45.255	46.595	47.853	49.041	50.165	51.233	52.251	53.222	54.153	55.045	55.903	56.729	57.525	58.295	59.039	59.76	63.061	65.957	93.362	94.267	95.047	95.72	96.302	96.806	97.241	97.618	97.945	98.23	98.476	98.691	98.788
2369	LDM	9	2	NP	S	D	E	1.3	7.848	26.173	29.34	32.106	34.55	36.735	38.708	40.505	42.156	43.684	45.105	46.435	47.686	48.867	49.985	51.049	52.062	53.031	53.958	54.849	55.705	56.529	57.325	58.093	58.836	59.556	62.85	65.731	92.715	93.644	94.452	95.156	95.772	96.311	96.781	97.194	97.556	97.875	98.154	98.401	98.512
2371	LDM	9	3	NP	S	D	E	1.3	6.829	24.607	27.82	30.644	33.148	35.389	37.412	39.253	40.94	42.496	43.939	45.285	46.545	47.73	48.848	49.906	50.912	51.869	52.782	53.656	54.494	55.298	56.073	56.819	57.539	58.235	61.407	64.173	90.161	91.031	91.786	92.445	93.021	93.528	93.975	94.372	94.728	95.049	95.338	95.603	95.727
2372	LDM	9	3	NP	S	D	E	1.3	6.979	24.593	27.727	30.475	32.907	35.081	37.042	38.826	40.461	41.97	43.37	44.675	45.898	47.047	48.133	49.161	50.137	51.067	51.954	52.803	53.617	54.398	55.15	55.874	56.573	57.249	60.328	63.012	88.456	89.321	90.071	90.726	91.299	91.803	92.248	92.644	92.998	93.319	93.609	93.876	94.002
2373	LDM	9	3	NP	S	D	E	1.3	7.434	25.757	28.99	31.819	34.322	36.558	38.575	40.411	42.094	43.646	45.088	46.433	47.694	48.88	50.001	51.062	52.07	53.03	53.947	54.824	55.665	56.472	57.249	57.998	58.72	59.417	62.593	65.353	90.794	91.62	92.332	92.948	93.484	93.952	94.362	94.724	95.045	95.333	95.591	95.827	95.937
2374	LDM	9	3	NP	S	D	E	1.3	7.489	25.627	28.802	31.578	34.031	36.222	38.198	39.996	41.645	43.167	44.581	45.9	47.137	48.301	49.401	50.444	51.435	52.379	53.281	54.145	54.973	55.768	56.534	57.272	57.985	58.674	61.814	64.552	89.95	90.76	91.458	92.061	92.584	93.04	93.44	93.793	94.108	94.392	94.647	94.882	94.993
2375	LDM	9	3	NP	S	D	E	1.3	7.796	26.432	29.678	32.513	35.017	37.253	39.267	41.1	42.779	44.329	45.767	47.109	48.368	49.552	50.671	51.731	52.738	53.699	54.616	55.494	56.336	57.145	57.924	58.675	59.4	60.101	63.298	66.083	91.2	91.958	92.605	93.162	93.643	94.061	94.426	94.748	95.034	95.291	95.523	95.737	95.837
2376	LDM	9	3	NP	S	D	E	1.3	7.822	26.279	29.481	32.275	34.742	36.944	38.928	40.732	42.385	43.912	45.329	46.651	47.891	49.059	50.162	51.208	52.203	53.151	54.057	54.924	55.757	56.556	57.327	58.069	58.786	59.48	62.642	65.397	89.728	90.426	91.02	91.53	91.97	92.352	92.689	92.987	93.256	93.501	93.726	93.937	94.038
2377	LDM	9	3	NP	S	D	E	1.3	8.044	26.847	30.096	32.93	35.433	37.666	39.68	41.513	43.193	44.744	46.185	47.53	48.791	49.979	51.101	52.165	53.176	54.14	55.061	55.942	56.786	57.598	58.379	59.131	59.858	60.56	63.754	66.53	91.694	92.48	93.154	93.734	94.234	94.667	95.044	95.374	95.664	95.923	96.153	96.362	96.459
2378	LDM	9	3	NP	S	D	E	1.3	8.118	26.942	30.186	33.013	35.507	37.731	39.734	41.554	43.223	44.762	46.191	47.524	48.775	49.952	51.064	52.119	53.122	54.078	54.991	55.866	56.706	57.513	58.29	59.04	59.764	60.464	63.659	66.444	90.935	91.629	92.217	92.721	93.154	93.529	93.857	94.147	94.406	94.64	94.853	95.051	95.146
2380	LDM	9	4	NP	S	D	E	1.3	7.068	25.377	28.683	31.586	34.157	36.454	38.524	40.404	42.125	43.711	45.18	46.549	47.831	49.036	50.173	51.25	52.274	53.249	54.18	55.071	55.926	56.749	57.54	58.304	59.042	59.755	63.013	65.856	91.333	92.112	92.78	93.355	93.853	94.285	94.662	94.993	95.285	95.545	95.778	95.988	96.086
2381	LDM	9	4	NP	S	D	E	1.3	6.134	25.222	28.777	31.897	34.655	37.115	39.328	41.335	43.169	44.858	46.422	47.878	49.241	50.523	51.733	52.879	53.968	55.005	55.997	56.946	57.857	58.733	59.577	60.391	61.177	61.937	65.409	68.436	94.85	95.581	96.194	96.712	97.148	97.517	97.829	98.094	98.321	98.516	98.682	98.827	98.892
2382	LDM	9	4	NP	S	D	E	1.3	7.79	27.03	30.43	33.403	36.027	38.368	40.474	42.387	44.138	45.751	47.246	48.641	49.947	51.176	52.338	53.438	54.484	55.482	56.435	57.348	58.224	59.067	59.878	60.661	61.417	62.148	65.483	68.385	93.452	94.188	94.819	95.364	95.834	96.242	96.598	96.909	97.183	97.426	97.642	97.835	97.924
2383	LDM	9	4	NP	S	D	E	1.3	7.888	27.058	30.425	33.364	35.957	38.267	40.345	42.231	43.957	45.546	47.02	48.394	49.682	50.894	52.039	53.124	54.157	55.142	56.083	56.985	57.852	58.686	59.489	60.264	61.014	61.739	65.055	67.95	93.218	93.951	94.576	95.112	95.573	95.97	96.314	96.615	96.878	97.111	97.317	97.502	97.588
2384	LDM	9	4	NP	S	D	E	1.3	8.172	27.759	31.178	34.161	36.792	39.136	41.246	43.161	44.914	46.529	48.027	49.425	50.735	51.967	53.132	54.237	55.288	56.289	57.247	58.165	59.046	59.894	60.71	61.498	62.26	62.996	66.36	69.292	94.499	95.205	95.803	96.311	96.744	97.114	97.431	97.704	97.94	98.145	98.323	98.481	98.552
2385	LDM	9	4	NP	S	D	E	1.3	8.282	27.921	31.336	34.313	36.936	39.274	41.376	43.284	45.03	46.639	48.132	49.523	50.827	52.055	53.215	54.314	55.36	56.357	57.311	58.224	59.101	59.944	60.757	61.541	62.299	63.031	66.378	69.295	94.027	94.694	95.258	95.738	96.147	96.497	96.8	97.062	97.291	97.493	97.672	97.834	97.908
2386	LDM	9	4	NP	S	D	E	1.3	8.392	28.122	31.536	34.51	37.131	39.464	41.563	43.469	45.212	46.819	48.31	49.7	51.003	52.229	53.388	54.486	55.531	56.527	57.479	58.392	59.267	60.109	60.92	61.703	62.458	63.19	66.525	69.427	93.841	94.501	95.061	95.538	95.946	96.297	96.6	96.864	97.095	97.3	97.481	97.645	97.721
2387	LDM	9	4	NP	S	D	E	1.3	8.623	28.569	32.006	34.998	37.633	39.979	42.088	44.003	45.755	47.369	48.867	50.264	51.574	52.806	53.971	55.076	56.126	57.128	58.086	59.003	59.884	60.731	61.548	62.335	63.096	63.832	67.189	70.111	94.336	94.959	95.483	95.925	96.3	96.619	96.893	97.129	97.334	97.515	97.675	97.818	97.885
2390	LDM	9	1	P	S	D	E	1.3	8.981	23.996	26.357	28.415	30.245	31.898	33.411	34.811	36.116	37.341	38.498	39.595	40.638	41.635	42.59	43.506	44.387	45.236	46.057	46.85	47.619	48.365	49.09	49.795	50.481	51.151	54.281	57.118	90.308	91.65	92.822	93.848	94.744	95.529	96.217	96.821	97.349	97.808	98.203	98.548	98.703
2391	LDM	9	1	P	S	D	E	1.3	9.231	24.682	27.11	29.228	31.111	32.812	34.37	35.81	37.153	38.414	39.603	40.73	41.801	42.824	43.802	44.74	45.641	46.508	47.344	48.152	48.934	49.692	50.427	51.141	51.835	52.511	55.659	58.494	90.931	92.225	93.354	94.339	95.198	95.948	96.603	97.175	97.673	98.104	98.471	98.79	98.932
2392	LDM	9	1	P	S	D	E	1.3	9.447	25.245	27.729	29.893	31.815	33.55	35.137	36.602	37.967	39.247	40.454	41.597	42.683	43.719	44.71	45.66	46.573	47.451	48.298	49.117	49.908	50.675	51.42	52.143	52.846	53.53	56.715	59.579	91.484	92.721	93.798	94.736	95.553	96.265	96.888	97.431	97.902	98.308	98.651	98.949	99.082
2393	LDM	9	1	P	S	D	E	1.3	9.841	26.301	28.89	31.145	33.148	34.955	36.606	38.13	39.549	40.878	42.129	43.313	44.436	45.507	46.529	47.508	48.447	49.35	50.219	51.059	51.869	52.654	53.415	54.153	54.87	55.567	58.803	61.701	92.615	93.742	94.717	95.561	96.292	96.925	97.473	97.946	98.352	98.699	98.99	99.238	99.346
2394	LDM	9	1	P	S	D	E	1.3	9.94	26.598	29.218	31.5	33.525	35.35	37.016	38.552	39.981	41.318	42.575	43.765	44.893	45.967	46.992	47.973	48.913	49.818	50.688	51.528	52.339	53.124	53.884	54.621	55.338	56.034	59.26	62.138	91.607	92.641	93.536	94.313	94.989	95.577	96.088	96.535	96.926	97.269	97.569	97.835	97.956
2395	LDM	9	1	P	S	D	E	1.3	10.213	27.339	30.03	32.372	34.448	36.319	38.025	39.598	41.06	42.427	43.713	44.928	46.08	47.176	48.222	49.223	50.182	51.103	51.989	52.843	53.668	54.465	55.236	55.984	56.709	57.414	60.667	63.555	92.3	93.29	94.144	94.882	95.521	96.073	96.551	96.965	97.324	97.637	97.908	98.146	98.254
2396	LDM	9	1	P	S	D	E	1.3	10.411	27.854	30.602	32.994	35.115	37.025	38.765	40.366	41.852	43.239	44.541	45.769	46.931	48.035	49.087	50.092	51.054	51.978	52.865	53.72	54.545	55.342	56.114	56.862	57.588	58.294	61.555	64.46	93.044	93.952	94.726	95.389	95.956	96.443	96.861	97.221	97.533	97.803	98.038	98.244	98.337
2397	LDM	9	1	P	S	D	E	1.3	10.521	28.178	30.955	33.372	35.513	37.44	39.195	40.81	42.308	43.707	45.02	46.259	47.431	48.545	49.605	50.619	51.589	52.519	53.413	54.275	55.106	55.908	56.685	57.437	58.167	58.876	62.146	65.049	93.38	94.281	95.047	95.701	96.258	96.733	97.139	97.486	97.784	98.041	98.261	98.454	98.54
2399	LDM	9	2	P	S	D	E	1.3	8.984	24.296	26.697	28.786	30.639	32.31	33.837	35.248	36.563	37.797	38.963	40.069	41.122	42.129	43.093	44.02	44.913	45.774	46.606	47.411	48.192	48.95	49.687	50.404	51.103	51.784	54.961	57.828	89.072	90.273	91.324	92.245	93.054	93.764	94.388	94.938	95.425	95.856	96.238	96.579	96.736
2400	LDM	9	2	P	S	D	E	1.3	9.389	25.403	27.908	30.085	32.015	33.754	35.345	36.815	38.186	39.473	40.688	41.842	42.941	43.991	44.997	45.964	46.893	47.79	48.655	49.493	50.303	51.089	51.851	52.592	53.312	54.014	57.268	60.177	91.208	92.414	93.469	94.392	95.2	95.908	96.53	97.075	97.553	97.97	98.329	98.642	98.784
2401	LDM	9	2	P	S	D	E	1.3	9.691	26.214	28.797	31.042	33.031	34.825	36.463	37.976	39.386	40.709	41.956	43.139	44.264	45.338	46.365	47.351	48.298	49.21	50.089	50.938	51.76	52.555	53.327	54.075	54.803	55.511	58.789	61.713	92.296	93.43	94.416	95.274	96.019	96.668	97.233	97.725	98.15	98.516	98.825	99.091	99.21
2402	LDM	9	2	P	S	D	E	1.3	9.837	26.642	29.271	31.555	33.579	35.402	37.066	38.602	40.032	41.372	42.636	43.833	44.971	46.056	47.095	48.09	49.045	49.965	50.851	51.707	52.534	53.334	54.11	54.862	55.593	56.302	59.583	62.495	92.149	93.246	94.203	95.04	95.771	96.41	96.971	97.461	97.89	98.262	98.581	98.859	98.984
2403	LDM	9	2	P	S	D	E	1.3	9.833	26.611	29.238	31.522	33.546	35.369	37.033	38.569	39.997	41.335	42.595	43.787	44.918	45.996	47.024	48.008	48.952	49.859	50.731	51.572	52.384	53.168	53.928	54.663	55.376	56.069	59.266	62.101	91.266	92.313	93.219	94.003	94.682	95.27	95.778	96.218	96.6	96.933	97.22	97.473	97.587
2404	LDM	9	2	P	S	D	E	1.3	10.265	27.814	30.56	32.944	35.054	36.954	38.687	40.285	41.771	43.162	44.471	45.71	46.885	48.005	49.074	50.097	51.078	52.02	52.927	53.801	54.645	55.46	56.248	57.012	57.752	58.471	61.78	64.7	93.387	94.386	95.25	95.998	96.644	97.204	97.69	98.112	98.476	98.787	99.049	99.273	99.372
2405	LDM	9	2	P	S	D	E	1.3	10.39	28.146	30.927	33.341	35.478	37.399	39.15	40.762	42.258	43.658	44.974	46.217	47.395	48.516	49.585	50.608	51.588	52.529	53.433	54.305	55.146	55.959	56.745	57.507	58.245	58.962	62.263	65.179	93.437	94.404	95.241	95.968	96.599	97.148	97.627	98.045	98.407	98.718	98.982	99.209	99.311
2406	LDM	9	2	P	S	D	E	1.3	10.59	28.679	31.51	33.967	36.141	38.095	39.877	41.517	43.04	44.464	45.803	47.068	48.267	49.407	50.494	51.533	52.528	53.484	54.402	55.286	56.138	56.961	57.756	58.526	59.272	59.996	63.322	66.252	94.368	95.295	96.089	96.772	97.359	97.86	98.285	98.645	98.952	99.216	99.439	99.623	99.696
2408	LDM	9	3	P	S	D	E	1.3	9.521	25.765	28.306	30.514	32.472	34.238	35.852	37.345	38.737	40.044	41.279	42.451	43.567	44.634	45.657	46.639	47.585	48.497	49.377	50.229	51.054	51.854	52.631	53.386	54.12	54.835	58.156	61.126	91.875	93.013	94.005	94.873	95.63	96.293	96.873	97.381	97.825	98.21	98.541	98.828	98.957
2409	LDM	9	3	P	S	D	E	1.3	9.889	26.726	29.36	31.65	33.679	35.508	37.179	38.723	40.162	41.513	42.788	43.997	45.148	46.248	47.301	48.312	49.285	50.222	51.126	52	52.846	53.666	54.462	55.234	55.984	56.715	60.097	63.106	92.829	93.877	94.786	95.577	96.264	96.863	97.386	97.843	98.239	98.58	98.869	99.119	99.231
2410	LDM	9	3	P	S	D	E	1.3	10.132	27.395	30.094	32.439	34.516	36.387	38.096	39.673	41.142	42.52	43.819	45.051	46.222	47.341	48.41	49.436	50.422	51.371	52.286	53.17	54.025	54.852	55.653	56.43	57.185	57.918	61.304	64.302	93.42	94.422	95.287	96.035	96.681	97.24	97.724	98.144	98.505	98.815	99.074	99.296	99.393
2411	LDM	9	3	P	S	D	E	1.3	10.298	27.83	30.569	32.948	35.056	36.955	38.689	40.289	41.779	43.175	44.491	45.737	46.921	48.051	49.13	50.164	51.157	52.112	53.031	53.918	54.775	55.603	56.405	57.183	57.937	58.669	62.045	65.027	93.886	94.859	95.696	96.417	97.039	97.574	98.033	98.426	98.761	99.045	99.28	99.477	99.561
2412	LDM	9	3	P	S	D	E	1.3	10.508	28.395	31.19	33.617	35.766	37.701	39.466	41.094	42.609	44.027	45.362	46.625	47.824	48.967	50.058	51.102	52.104	53.066	53.992	54.885	55.747	56.581	57.387	58.168	58.926	59.661	63.048	66.039	94.62	95.54	96.324	96.996	97.571	98.059	98.47	98.815	99.107	99.356	99.565	99.733	99.799
2413	LDM	9	3	P	S	D	E	1.3	10.556	28.545	31.356	33.796	35.956	37.9	39.672	41.306	42.824	44.245	45.582	46.846	48.045	49.186	50.274	51.315	52.313	53.271	54.192	55.079	55.935	56.761	57.56	58.333	59.083	59.81	63.153	66.098	94.342	95.278	96.08	96.77	97.361	97.866	98.294	98.656	98.964	99.228	99.452	99.635	99.709
2414	LDM	9	3	P	S	D	E	1.3	10.792	29.204	32.079	34.574	36.779	38.761	40.566	42.228	43.77	45.212	46.567	47.848	49.062	50.217	51.318	52.371	53.381	54.349	55.281	56.179	57.045	57.881	58.69	59.474	60.233	60.97	64.357	67.34	94.877	95.737	96.471	97.102	97.642	98.103	98.492	98.82	99.099	99.337	99.538	99.701	99.766
2415	LDM	9	3	P	S	D	E	1.3	10.9	29.499	32.404	34.924	37.153	39.155	40.978	42.655	44.212	45.666	47.033	48.322	49.544	50.705	51.812	52.869	53.882	54.853	55.786	56.685	57.551	58.386	59.194	59.976	60.733	61.467	64.837	67.797	95.042	95.888	96.61	97.228	97.757	98.206	98.585	98.903	99.172	99.401	99.594	99.749	99.81
2417	LDM	9	4	P	S	D	E	1.3	9.502	25.62	28.144	30.338	32.285	34.04	35.646	37.131	38.516	39.817	41.046	42.213	43.324	44.387	45.406	46.384	47.326	48.234	49.111	49.96	50.781	51.578	52.351	53.102	53.833	54.544	57.843	60.785	90.384	91.467	92.417	93.252	93.988	94.637	95.21	95.718	96.169	96.571	96.928	97.249	97.396
2418	LDM	9	4	P	S	D	E	1.3	9.881	26.661	29.289	31.573	33.599	35.426	37.096	38.64	40.08	41.432	42.708	43.918	45.07	46.17	47.224	48.235	49.207	50.143	51.045	51.918	52.761	53.578	54.37	55.138	55.884	56.61	59.962	62.933	91.664	92.65	93.507	94.253	94.903	95.471	95.969	96.405	96.79	97.13	97.429	97.697	97.819
2419	LDM	9	4	P	S	D	E	1.3	10.124	27.345	30.037	32.374	34.446	36.312	38.017	39.593	41.061	42.438	43.739	44.972	46.146	47.266	48.339	49.368	50.357	51.309	52.227	53.114	53.971	54.8	55.604	56.383	57.139	57.874	61.258	64.243	92.131	93.072	93.889	94.602	95.223	95.767	96.242	96.659	97.026	97.35	97.635	97.889	98.005
2420	LDM	9	4	P	S	D	E	1.3	10.402	28.103	30.872	33.278	35.409	37.329	39.083	40.701	42.208	43.62	44.952	46.213	47.412	48.556	49.649	50.697	51.703	52.67	53.602	54.502	55.371	56.21	57.024	57.812	58.576	59.318	62.731	65.732	93.031	93.914	94.678	95.34	95.915	96.416	96.851	97.23	97.562	97.854	98.107	98.332	98.434
2421	LDM	9	4	P	S	D	E	1.3	10.488	28.324	31.114	33.536	35.681	37.612	39.374	40.999	42.511	43.928	45.262	46.526	47.726	48.871	49.965	51.012	52.018	52.984	53.915	54.813	55.68	56.519	57.33	58.116	58.878	59.618	63.02	66.009	92.815	93.672	94.414	95.061	95.625	96.119	96.551	96.93	97.265	97.561	97.822	98.055	98.161
2422	LDM	9	4	P	S	D	E	1.3	10.659	28.807	31.642	34.104	36.283	38.243	40.032	41.681	43.214	44.65	46.002	47.281	48.494	49.651	50.754	51.811	52.823	53.796	54.732	55.634	56.503	57.343	58.155	58.941	59.702	60.44	63.825	66.787	93.326	94.17	94.897	95.527	96.073	96.548	96.96	97.319	97.633	97.909	98.15	98.363	98.46
2423	LDM	9	4	P	S	D	E	1.3	10.986	29.66	32.577	35.107	37.347	39.361	41.198	42.891	44.465	45.938	47.324	48.635	49.878	51.061	52.19	53.27	54.304	55.297	56.251	57.171	58.056	58.911	59.737	60.536	61.309	62.058	65.488	68.482	94.973	95.79	96.491	97.093	97.612	98.056	98.434	98.755	99.029	99.266	99.467	99.633	99.7
2424	LDM	9	4	P	S	D	E	1.3	11.161	30.159	33.126	35.699	37.974	40.019	41.882	43.597	45.189	46.678	48.077	49.399	50.651	51.842	52.977	54.062	55.101	56.097	57.054	57.976	58.863	59.719	60.546	61.345	62.119	62.868	66.295	69.28	94.958	95.737	96.407	96.987	97.489	97.923	98.298	98.621	98.898	99.135	99.332	99.5	99.572
2427	LDM	12	1	P	S	C	G	1	5.76	15.949	17.863	19.591	21.158	22.589	23.903	25.119	26.252	27.316	28.322	29.283	30.205	31.099	31.97	32.823	33.663	34.494	35.318	36.141	36.96	37.779	38.599	39.419	40.241	41.065	45.196	49.3	87.833	88.428	88.901	89.288	89.614	89.897	90.154	90.393	90.622	90.847	91.072	91.298	91.412
2428	LDM	12	1	P	S	C	G	1	6.026	16.6	18.583	20.373	21.999	23.484	24.85	26.113	27.29	28.394	29.438	30.434	31.388	32.311	33.209	34.086	34.948	35.799	36.641	37.479	38.313	39.144	39.976	40.806	41.636	42.468	46.625	50.741	89.383	89.964	90.419	90.784	91.086	91.342	91.569	91.777	91.974	92.165	92.355	92.545	92.641
2429	LDM	12	1	P	S	C	G	1	6.314	17.343	19.411	21.277	22.971	24.519	25.941	27.257	28.482	29.632	30.718	31.753	32.744	33.702	34.632	35.54	36.432	37.311	38.18	39.044	39.903	40.759	41.614	42.466	43.319	44.173	48.431	52.638	91.679	92.234	92.661	92.999	93.273	93.502	93.7	93.88	94.048	94.209	94.37	94.53	94.61
2430	LDM	12	1	P	S	C	G	1	6.43	17.641	19.741	21.636	23.357	24.928	26.371	27.706	28.948	30.113	31.213	32.259	33.261	34.228	35.166	36.081	36.979	37.863	38.736	39.604	40.466	41.324	42.181	43.036	43.89	44.744	49.002	53.204	91.873	92.416	92.837	93.171	93.445	93.676	93.879	94.064	94.238	94.407	94.575	94.742	94.827
2431	LDM	12	1	P	S	C	G	1	6.584	18.04	20.185	22.121	23.879	25.485	26.961	28.325	29.595	30.785	31.908	32.976	33.997	34.982	35.936	36.866	37.777	38.673	39.558	40.436	41.307	42.173	43.037	43.898	44.759	45.619	49.898	54.114	92.776	93.294	93.686	93.989	94.229	94.425	94.591	94.739	94.876	95.007	95.137	95.268	95.334
2432	LDM	12	1	P	S	C	G	1	6.705	18.367	20.549	22.518	24.305	25.937	27.437	28.823	30.111	31.318	32.456	33.537	34.569	35.564	36.527	37.465	38.382	39.284	40.173	41.055	41.93	42.799	43.665	44.528	45.39	46.252	50.534	54.752	93.445	93.953	94.335	94.628	94.858	95.045	95.204	95.345	95.475	95.601	95.727	95.855	95.919
2433	LDM	12	1	P	S	C	G	1	6.841	18.734	20.959	22.968	24.79	26.453	27.98	29.389	30.698	31.922	33.075	34.169	35.213	36.218	37.19	38.136	39.061	39.97	40.866	41.754	42.635	43.511	44.384	45.254	46.123	46.992	51.315	55.582	94.908	95.415	95.792	96.076	96.295	96.467	96.609	96.73	96.839	96.941	97.042	97.141	97.192
2434	LDM	12	1	P	S	C	G	1	6.865	18.799	21.029	23.041	24.866	26.532	28.06	29.472	30.783	32.009	33.164	34.26	35.306	36.312	37.284	38.23	39.155	40.063	40.958	41.845	42.724	43.596	44.466	45.332	46.197	47.06	51.352	55.578	93.89	94.327	94.638	94.861	95.024	95.147	95.244	95.327	95.404	95.48	95.561	95.647	95.692
2436	LDM	12	2	P	S	C	G	1	5.131	14.275	15.991	17.542	18.952	20.246	21.442	22.557	23.605	24.6	25.551	26.468	27.358	28.228	29.084	29.929	30.766	31.6	32.43	33.262	34.094	34.926	35.762	36.598	37.436	38.277	42.487	46.648	85.431	86.132	86.717	87.219	87.662	88.063	88.434	88.785	89.122	89.45	89.774	90.093	90.252
2437	LDM	12	2	P	S	C	G	1	5.474	15.065	16.863	18.489	19.969	21.327	22.585	23.758	24.861	25.907	26.907	27.871	28.805	29.717	30.612	31.495	32.368	33.236	34.098	34.961	35.822	36.682	37.545	38.406	39.269	40.133	44.446	48.695	88.254	88.957	89.534	90.02	90.438	90.806	91.138	91.445	91.732	92.006	92.27	92.528	92.655
2438	LDM	12	2	P	S	C	G	1	5.594	15.364	17.196	18.851	20.36	21.745	23.027	24.223	25.348	26.413	27.431	28.41	29.357	30.282	31.187	32.078	32.958	33.831	34.698	35.564	36.426	37.287	38.149	39.009	39.87	40.732	45.024	49.244	88.48	89.155	89.701	90.153	90.535	90.864	91.155	91.419	91.663	91.893	92.113	92.327	92.432
2439	LDM	12	2	P	S	C	G	1	5.57	15.278	17.096	18.738	20.233	21.605	22.874	24.056	25.168	26.22	27.225	28.192	29.128	30.04	30.934	31.813	32.682	33.544	34.4	35.254	36.106	36.956	37.807	38.656	39.506	40.356	44.588	48.742	86.575	87.224	87.757	88.207	88.595	88.938	89.246	89.531	89.797	90.049	90.29	90.523	90.637
2440	LDM	12	2	P	S	C	G	1	5.482	15.026	16.812	18.426	19.896	21.246	22.495	23.659	24.753	25.789	26.777	27.728	28.647	29.543	30.419	31.281	32.132	32.974	33.81	34.643	35.473	36.301	37.128	37.954	38.779	39.604	43.7	47.711	83.975	84.585	85.083	85.5	85.857	86.172	86.455	86.716	86.961	87.194	87.421	87.642	87.75
2441	LDM	12	2	P	S	C	G	1	5.845	15.999	17.901	19.619	21.185	22.622	23.952	25.19	26.354	27.455	28.504	29.512	30.485	31.432	32.358	33.268	34.165	35.052	35.931	36.808	37.68	38.548	39.417	40.282	41.147	42.012	46.301	50.498	88.457	89.091	89.605	90.033	90.396	90.711	90.99	91.244	91.478	91.698	91.907	92.107	92.205
2442	LDM	12	2	P	S	C	G	1	6.1	16.665	18.645	20.435	22.064	23.559	24.941	26.228	27.435	28.577	29.664	30.708	31.716	32.697	33.656	34.597	35.526	36.444	37.355	38.264	39.167	40.068	40.969	41.868	42.766	43.664	48.127	52.502	92.036	92.655	93.147	93.547	93.88	94.163	94.41	94.631	94.834	95.024	95.205	95.379	95.465
2443	LDM	12	2	P	S	C	G	1	6.326	17.284	19.332	21.183	22.869	24.415	25.846	27.178	28.43	29.615	30.743	31.828	32.875	33.894	34.889	35.867	36.831	37.784	38.728	39.668	40.603	41.534	42.464	43.391	44.316	45.24	49.817	54.281	93.862	94.473	94.959	95.355	95.684	95.963	96.205	96.422	96.618	96.799	96.97	97.132	97.211
2445	LDM	12	3	P	S	C	G	1	5.917	16.299	18.206	19.912	21.446	22.835	24.101	25.261	26.334	27.332	28.269	29.156	30.001	30.814	31.601	32.368	33.119	33.859	34.591	35.319	36.044	36.766	37.49	38.214	38.939	39.667	43.333	47.013	84.862	85.561	86.124	86.589	86.982	87.323	87.627	87.905	88.167	88.418	88.665	88.91	89.032
2446	LDM	12	3	P	S	C	G	1	6.283	17.241	19.255	21.057	22.679	24.148	25.487	26.714	27.849	28.904	29.893	30.828	31.718	32.573	33.399	34.202	34.988	35.76	36.523	37.28	38.033	38.783	39.534	40.283	41.034	41.788	45.575	49.374	88.447	89.136	89.681	90.121	90.484	90.789	91.054	91.289	91.505	91.708	91.904	92.096	92.191
2447	LDM	12	3	P	S	C	G	1	6.284	17.21	19.216	21.011	22.628	24.091	25.425	26.648	27.776	28.826	29.809	30.736	31.618	32.464	33.28	34.072	34.845	35.605	36.354	37.096	37.834	38.567	39.3	40.032	40.765	41.499	45.184	48.876	86.69	87.347	87.867	88.29	88.641	88.94	89.204	89.443	89.668	89.883	90.095	90.305	90.411
2448	LDM	12	3	P	S	C	G	1	6.491	17.751	19.818	21.667	23.333	24.841	26.216	27.477	28.641	29.724	30.737	31.693	32.602	33.472	34.311	35.125	35.92	36.699	37.467	38.228	38.982	39.732	40.482	41.229	41.977	42.726	46.48	50.235	88.244	88.856	89.331	89.706	90.01	90.263	90.482	90.679	90.862	91.038	91.213	91.39	91.479
2449	LDM	12	3	P	S	C	G	1	6.763	18.48	20.629	22.552	24.283	25.85	27.278	28.587	29.794	30.916	31.966	32.956	33.897	34.797	35.665	36.506	37.326	38.131	38.922	39.706	40.484	41.256	42.027	42.796	43.564	44.333	48.184	52.025	90.411	91.027	91.507	91.891	92.205	92.469	92.699	92.907	93.101	93.286	93.469	93.65	93.742
2450	LDM	12	3	P	S	C	G	1	6.784	18.517	20.671	22.598	24.333	25.904	27.334	28.645	29.853	30.976	32.025	33.013	33.951	34.847	35.71	36.545	37.359	38.156	38.94	39.715	40.484	41.246	42.007	42.765	43.523	44.281	48.074	51.856	89.793	90.395	90.86	91.228	91.524	91.77	91.981	92.17	92.344	92.511	92.675	92.84	92.923
2451	LDM	12	3	P	S	C	G	1	7.007	19.124	21.343	23.328	25.114	26.73	28.201	29.549	30.792	31.946	33.025	34.042	35.006	35.928	36.815	37.675	38.512	39.331	40.136	40.933	41.722	42.504	43.285	44.062	44.838	45.615	49.491	53.348	92.04	92.683	93.185	93.585	93.908	94.175	94.401	94.599	94.778	94.944	95.102	95.256	95.332
2452	LDM	12	3	P	S	C	G	1	7.155	19.534	21.802	23.83	25.654	27.304	28.805	30.179	31.445	32.619	33.716	34.749	35.728	36.663	37.563	38.433	39.28	40.108	40.923	41.728	42.524	43.315	44.103	44.888	45.671	46.455	50.368	54.261	92.935	93.518	93.956	94.289	94.544	94.743	94.902	95.033	95.145	95.246	95.342	95.435	95.481
2455	LDM	5	1	NP	S	P	C	3.5	0.497	3.867	4.506	5.073	5.587	6.063	6.514	6.948	7.371	7.786	8.195	8.599	8.996	9.387	9.77	10.144	10.506	10.856	11.193	11.515	11.821	12.111	12.383	12.638	12.874	13.093	13.925	14.358	34.207	38.972	43.845	48.699	53.445	58.01	62.342	66.405	70.181	73.664	76.835	79.725	81.063
2456	LDM	5	1	NP	S	P	C	3.5	0.552	4.261	4.973	5.606	6.18	6.711	7.213	7.694	8.161	8.616	9.062	9.501	9.93	10.351	10.762	11.161	11.547	11.92	12.278	12.619	12.944	13.251	13.539	13.81	14.061	14.294	15.187	15.677	35.554	40.246	45.036	49.799	54.45	58.919	63.155	67.125	70.813	74.213	77.306	80.126	81.431
2457	LDM	5	1	NP	S	P	C	3.5	0.645	4.527	5.274	5.94	6.544	7.103	7.629	8.132	8.618	9.092	9.554	10.008	10.451	10.885	11.307	11.717	12.113	12.495	12.861	13.21	13.542	13.856	14.151	14.428	14.685	14.923	15.841	16.353	36.163	40.818	45.569	50.292	54.903	59.333	63.531	67.464	71.118	74.485	77.549	80.34	81.632
2458	LDM	5	1	NP	S	P	C	3.5	0.664	4.654	5.423	6.108	6.729	7.302	7.841	8.355	8.851	9.333	9.804	10.265	10.714	11.154	11.582	11.997	12.399	12.785	13.156	13.51	13.846	14.164	14.463	14.744	15.005	15.247	16.181	16.706	36.298	40.93	45.66	50.367	54.966	59.387	63.579	67.508	71.16	74.526	77.589	80.381	81.674
2459	LDM	5	1	NP	S	P	C	3.5	0.7	4.875	5.682	6.402	7.054	7.656	8.222	8.762	9.282	9.787	10.279	10.759	11.228	11.686	12.131	12.562	12.978	13.378	13.762	14.128	14.475	14.804	15.112	15.402	15.671	15.92	16.882	17.423	39.237	44.134	49.063	53.901	58.565	62.991	67.135	70.972	74.496	77.707	80.593	83.194	84.388
2460	LDM	5	1	NP	S	P	C	3.5	0.711	4.945	5.765	6.495	7.157	7.768	8.342	8.889	9.414	9.924	10.419	10.903	11.374	11.833	12.279	12.711	13.127	13.528	13.912	14.278	14.625	14.954	15.263	15.553	15.823	16.073	17.04	17.592	39.023	43.853	48.724	53.514	58.142	62.543	66.672	70.503	74.03	77.25	80.15	82.771	83.976
2461	LDM	5	1	NP	S	P	C	3.5	0.747	5.176	6.035	6.802	7.498	8.14	8.743	9.316	9.868	10.401	10.919	11.424	11.915	12.392	12.855	13.303	13.734	14.148	14.545	14.922	15.279	15.617	15.934	16.231	16.507	16.763	17.75	18.312	40.263	45.12	50	54.782	59.387	63.752	67.835	71.612	75.078	78.235	81.07	83.624	84.796
2462	LDM	5	1	NP	S	P	C	3.5	0.749	5.183	6.045	6.813	7.51	8.152	8.755	9.328	9.878	10.41	10.926	11.429	11.917	12.392	12.853	13.298	13.726	14.138	14.532	14.907	15.263	15.599	15.915	16.211	16.486	16.741	17.727	18.292	39.825	44.63	49.467	54.216	58.795	63.145	67.219	70.995	74.467	77.634	80.485	83.058	84.241
2464	LDM	5	2	NP	S	P	C	3.5	0.625	4.404	5.131	5.779	6.366	6.91	7.423	7.914	8.39	8.854	9.309	9.756	10.194	10.623	11.042	11.449	11.844	12.224	12.59	12.94	13.272	13.587	13.884	14.162	14.421	14.661	15.591	16.112	35.869	40.573	45.381	50.168	54.846	59.343	63.606	67.6	71.31	74.727	77.833	80.66	81.967
2465	LDM	5	2	NP	S	P	C	3.5	0.631	4.449	5.183	5.836	6.427	6.973	7.487	7.979	8.454	8.917	9.371	9.816	10.252	10.679	11.095	11.5	11.893	12.272	12.636	12.984	13.315	13.629	13.925	14.203	14.462	14.702	15.633	16.161	35.768	40.453	45.248	50.025	54.699	59.195	63.461	67.462	71.179	74.605	77.72	80.557	81.87
2466	LDM	5	2	NP	S	P	C	3.5	0.653	4.59	5.349	6.025	6.637	7.201	7.732	8.239	8.727	9.203	9.667	10.121	10.565	11	11.423	11.834	12.232	12.616	12.984	13.336	13.671	13.989	14.288	14.568	14.83	15.073	16.017	16.555	37.704	42.556	47.464	52.304	56.991	61.459	65.659	69.564	73.164	76.457	79.428	82.116	83.353
2467	LDM	5	2	NP	S	P	C	3.5	0.67	4.71	5.488	6.18	6.806	7.384	7.926	8.443	8.942	9.426	9.899	10.362	10.814	11.257	11.688	12.106	12.511	12.901	13.276	13.633	13.974	14.296	14.6	14.885	15.151	15.398	16.355	16.901	38.301	43.183	48.113	52.967	57.659	62.125	66.315	70.204	73.783	77.051	79.993	82.651	83.872
2468	LDM	5	2	NP	S	P	C	3.5	0.687	4.807	5.602	6.309	6.949	7.538	8.092	8.619	9.127	9.619	10.099	10.569	11.027	11.474	11.908	12.33	12.738	13.131	13.507	13.867	14.208	14.532	14.836	15.122	15.388	15.634	16.59	17.134	38.613	43.49	48.411	53.254	57.932	62.382	66.555	70.427	73.988	77.239	80.164	82.806	84.019
2469	LDM	5	2	NP	S	P	C	3.5	0.68	4.769	5.558	6.259	6.892	7.474	8.02	8.54	9.04	9.524	9.996	10.457	10.907	11.346	11.774	12.188	12.59	12.976	13.347	13.701	14.038	14.357	14.658	14.94	15.203	15.447	16.394	16.933	37.808	42.638	47.531	52.36	57.04	61.505	65.704	69.61	73.213	76.509	79.483	82.174	83.413
2470	LDM	5	2	NP	S	P	C	3.5	0.7	4.889	5.699	6.419	7.07	7.669	8.23	8.763	9.275	9.771	10.253	10.724	11.183	11.63	12.065	12.487	12.894	13.286	13.663	14.022	14.363	14.686	14.991	15.276	15.543	15.79	16.751	17.304	36.252	40.805	45.471	50.128	54.691	59.088	63.268	67.194	70.851	74.227	77.306	80.115	81.418
2471	LDM	5	2	NP	S	P	C	3.5	0.734	5.103	5.949	6.702	7.383	8.009	8.594	9.15	9.684	10.199	10.699	11.187	11.661	12.123	12.572	13.006	13.425	13.828	14.214	14.583	14.933	15.265	15.577	15.869	16.143	16.396	17.381	17.951	38.932	43.734	48.589	53.374	58.004	62.414	66.556	70.403	73.947	77.184	80.102	82.738	83.951
2473	LDM	5	3	NP	S	P	C	3.5	0.725	5.044	5.893	6.653	7.343	7.982	8.582	9.154	9.703	10.234	10.751	11.255	11.745	12.222	12.686	13.135	13.569	13.987	14.388	14.771	15.135	15.481	15.807	16.114	16.402	16.67	17.732	18.383	39.858	44.187	48.541	52.83	56.993	60.983	64.767	68.321	71.638	74.713	77.534	80.126	81.335
2474	LDM	5	3	NP	S	P	C	3.5	0.76	5.268	6.154	6.947	7.668	8.334	8.959	9.554	10.126	10.678	11.214	11.736	12.243	12.736	13.215	13.678	14.124	14.554	14.966	15.359	15.732	16.087	16.421	16.736	17.03	17.304	18.39	19.056	41.386	46.179	50.991	55.704	60.239	64.537	68.555	72.27	75.678	78.779	81.562	84.067	85.216
2475	LDM	5	3	NP	S	P	C	3.5	0.774	5.371	6.274	7.081	7.814	8.49	9.125	9.727	10.305	10.863	11.404	11.93	12.441	12.939	13.421	13.887	14.336	14.769	15.183	15.579	15.955	16.312	16.648	16.964	17.26	17.536	18.628	19.299	41.278	46.037	50.821	55.512	60.031	64.318	68.328	72.041	75.448	78.553	81.341	83.855	85.008
2476	LDM	5	3	NP	S	P	C	3.5	0.789	5.463	6.383	7.206	7.953	8.64	9.284	9.893	10.477	11.039	11.584	12.113	12.627	13.126	13.61	14.078	14.53	14.965	15.382	15.78	16.159	16.519	16.859	17.179	17.479	17.758	18.873	19.565	40.799	45.485	50.215	54.87	59.37	63.653	67.673	71.404	74.839	77.976	80.802	83.354	84.527
2477	LDM	5	3	NP	S	P	C	3.5	0.814	5.618	6.565	7.412	8.181	8.89	9.554	10.182	10.784	11.363	11.923	12.466	12.993	13.504	13.999	14.476	14.937	15.379	15.802	16.205	16.589	16.953	17.296	17.618	17.92	18.201	19.319	20.011	41.224	45.477	49.752	53.96	58.044	61.956	65.662	69.143	72.389	75.397	78.155	80.687	81.868
2478	LDM	5	3	NP	S	P	C	3.5	0.822	5.662	6.615	7.468	8.242	8.955	9.621	10.252	10.855	11.436	11.997	12.542	13.07	13.582	14.078	14.557	15.018	15.461	15.886	16.291	16.676	17.041	17.385	17.71	18.013	18.296	19.421	20.117	41.162	45.419	49.703	53.923	58.02	61.946	65.668	69.163	72.422	75.442	78.21	80.752	81.936
2479	LDM	5	3	NP	S	P	C	3.5	0.832	5.724	6.688	7.552	8.335	9.056	9.73	10.368	10.977	11.562	12.127	12.674	13.204	13.717	14.213	14.692	15.152	15.595	16.018	16.421	16.804	17.167	17.509	17.83	18.131	18.412	19.525	20.214	41.105	45.311	49.542	53.712	57.761	61.643	65.326	68.787	72.017	75.014	77.765	80.295	81.475
2480	LDM	5	3	NP	S	P	C	3.5	0.836	5.747	6.714	7.579	8.363	9.084	9.758	10.396	11.004	11.589	12.153	12.7	13.229	13.741	14.237	14.715	15.174	15.615	16.038	16.44	16.822	17.184	17.525	17.845	18.145	18.425	19.532	20.214	40.914	45.115	49.346	53.519	57.574	61.465	65.159	68.632	71.876	74.887	77.653	80.197	81.384
2482	LDM	5	4	NP	S	P	C	3.5	0.531	4.142	4.833	5.447	6.003	6.518	7.005	7.472	7.926	8.37	8.806	9.235	9.656	10.069	10.473	10.865	11.246	11.613	11.966	12.302	12.622	12.925	13.21	13.477	13.725	13.954	14.832	15.307	35.594	40.39	45.284	50.146	54.89	59.442	63.751	67.782	71.519	74.956	78.075	80.91	82.219
2483	LDM	5	4	NP	S	P	C	3.5	0.557	4.334	5.058	5.701	6.284	6.822	7.329	7.815	8.285	8.744	9.194	9.636	10.069	10.494	10.908	11.311	11.701	12.078	12.44	12.785	13.114	13.425	13.717	13.992	14.247	14.484	15.395	15.899	38.035	43.038	48.077	53.027	57.801	62.335	66.58	70.51	74.12	77.408	80.361	83.022	84.243
2484	LDM	5	4	NP	S	P	C	3.5	0.626	4.443	5.174	5.823	6.41	6.952	7.463	7.952	8.425	8.886	9.337	9.78	10.214	10.639	11.054	11.457	11.846	12.222	12.583	12.927	13.255	13.564	13.855	14.128	14.382	14.616	15.516	16.007	36.046	40.798	45.648	50.468	55.172	59.688	63.962	67.961	71.67	75.081	78.176	80.99	82.29
2485	LDM	5	4	NP	S	P	C	3.5	0.636	4.503	5.244	5.901	6.495	7.044	7.56	8.052	8.528	8.992	9.445	9.89	10.324	10.75	11.165	11.568	11.958	12.334	12.695	13.04	13.367	13.678	13.969	14.243	14.497	14.732	15.639	16.142	35.863	40.553	45.345	50.117	54.78	59.263	63.514	67.498	71.199	74.609	77.709	80.533	81.839
2486	LDM	5	4	NP	S	P	C	3.5	0.661	4.657	5.423	6.103	6.717	7.283	7.815	8.322	8.812	9.289	9.754	10.21	10.655	11.091	11.516	11.928	12.327	12.711	13.08	13.432	13.767	14.084	14.382	14.661	14.921	15.161	16.088	16.602	38.213	43.146	48.123	53.02	57.75	62.246	66.463	70.372	73.966	77.244	80.193	82.853	84.075
2487	LDM	5	4	NP	S	P	C	3.5	0.67	4.715	5.491	6.179	6.8	7.373	7.91	8.422	8.916	9.396	9.865	10.323	10.772	11.21	11.636	12.051	12.451	12.837	13.207	13.561	13.896	14.214	14.513	14.793	15.053	15.294	16.222	16.733	38.388	43.35	48.357	53.28	58.033	62.549	66.779	70.698	74.298	77.577	80.523	83.176	84.393
2488	LDM	5	4	NP	S	P	C	3.5	0.682	4.789	5.579	6.281	6.915	7.499	8.046	8.566	9.068	9.554	10.027	10.489	10.94	11.381	11.809	12.224	12.625	13.011	13.381	13.734	14.069	14.386	14.684	14.963	15.223	15.464	16.391	16.907	36.204	40.838	45.582	50.311	54.938	59.392	63.619	67.584	71.27	74.669	77.761	80.578	81.882
2489	LDM	5	4	NP	S	P	C	3.5	0.69	4.841	5.639	6.347	6.986	7.574	8.125	8.649	9.152	9.64	10.115	10.579	11.031	11.472	11.901	12.317	12.718	13.105	13.476	13.829	14.165	14.482	14.781	15.061	15.321	15.562	16.491	17.009	38.189	43.053	47.968	52.809	57.491	61.947	66.131	70.016	73.592	76.859	79.803	82.462	83.685
2492	LDM	5	1	P	S	P	C	3.5	0.392	2.565	2.865	3.1	3.295	3.466	3.628	3.788	3.951	4.12	4.295	4.476	4.662	4.851	5.041	5.229	5.413	5.593	5.766	5.93	6.083	6.224	6.355	6.474	6.583	6.68	6.9	6.9	23.971	29.714	35.751	41.925	48.092	54.084	59.769	65.06	69.908	74.288	78.161	81.602	83.165
2493	LDM	5	1	P	S	P	C	3.5	0.413	2.672	2.988	3.238	3.446	3.63	3.802	3.971	4.143	4.32	4.502	4.69	4.881	5.075	5.269	5.46	5.648	5.831	6.006	6.171	6.326	6.469	6.6	6.72	6.83	6.928	7.15	7.15	26.061	31.576	37.26	42.993	48.667	54.149	59.337	64.176	68.657	72.78	76.52	79.881	81.406
2494	LDM	5	1	P	S	P	C	3.5	0.508	2.84	3.171	3.434	3.653	3.847	4.028	4.206	4.386	4.57	4.759	4.953	5.15	5.349	5.548	5.744	5.936	6.123	6.302	6.47	6.628	6.774	6.907	7.03	7.141	7.24	7.465	7.465	24.823	30.599	36.656	42.833	48.987	54.954	60.602	65.845	70.64	74.963	78.776	82.158	83.69
2495	LDM	5	1	P	S	P	C	3.5	0.517	2.897	3.239	3.512	3.739	3.94	4.128	4.311	4.495	4.683	4.875	5.072	5.272	5.473	5.674	5.873	6.068	6.256	6.437	6.609	6.77	6.919	7.056	7.181	7.293	7.393	7.669	7.692	24.572	30.252	36.224	42.332	48.434	54.365	59.993	65.232	70.034	74.375	78.214	81.628	83.179
2496	LDM	5	1	P	S	P	C	3.5	0.54	3.004	3.361	3.647	3.886	4.097	4.293	4.484	4.674	4.868	5.065	5.267	5.47	5.676	5.88	6.082	6.279	6.47	6.653	6.827	6.99	7.141	7.279	7.406	7.52	7.621	7.903	7.93	24.839	30.528	36.509	42.624	48.732	54.666	60.293	65.528	70.324	74.656	78.483	81.883	83.426
2497	LDM	5	1	P	S	P	C	3.5	0.632	3.161	3.532	3.83	4.081	4.302	4.507	4.706	4.904	5.103	5.306	5.511	5.719	5.927	6.134	6.338	6.537	6.73	6.914	7.089	7.253	7.405	7.544	7.671	7.786	7.888	8.175	8.205	26.751	32.18	37.782	43.438	49.04	54.458	59.589	64.38	68.82	72.908	76.62	79.958	81.472
2498	LDM	5	1	P	S	P	C	3.5	0.632	3.149	3.519	3.817	4.067	4.287	4.491	4.689	4.885	5.083	5.283	5.487	5.692	5.898	6.102	6.304	6.501	6.691	6.874	7.046	7.208	7.359	7.497	7.623	7.736	7.837	8.122	8.152	26.418	31.803	37.367	42.993	48.573	53.985	59.131	63.949	68.409	72.496	76.18	79.505	81.031
2499	LDM	5	1	P	S	P	C	3.5	0.649	3.222	3.602	3.909	4.167	4.395	4.606	4.809	5.01	5.213	5.417	5.624	5.832	6.04	6.246	6.449	6.647	6.839	7.022	7.195	7.357	7.507	7.644	7.77	7.883	7.983	8.265	8.293	26.569	31.939	37.485	43.089	48.644	54.031	59.151	63.944	68.381	72.446	76.112	79.42	80.939
2501	LDM	5	2	P	S	P	C	3.5	0.673	3.313	3.704	4.019	4.284	4.518	4.736	4.945	5.153	5.362	5.573	5.787	6.002	6.218	6.432	6.644	6.85	7.049	7.241	7.422	7.593	7.751	7.897	8.031	8.152	8.26	8.58	8.632	27.101	32.501	38.073	43.695	49.264	54.657	59.777	64.564	68.99	73.038	76.683	79.967	81.472
2502	LDM	5	2	P	S	P	C	3.5	0.78	3.52	3.928	4.259	4.538	4.785	5.013	5.233	5.449	5.667	5.886	6.107	6.33	6.552	6.773	6.99	7.202	7.407	7.604	7.79	7.965	8.128	8.278	8.416	8.54	8.651	8.983	9.039	25.904	31.549	37.479	43.537	49.582	55.451	61.013	66.183	70.917	75.188	78.958	82.305	83.822
2503	LDM	5	2	P	S	P	C	3.5	0.804	3.602	4.021	4.363	4.651	4.905	5.14	5.366	5.588	5.809	6.032	6.257	6.482	6.707	6.929	7.148	7.361	7.567	7.765	7.952	8.127	8.291	8.442	8.58	8.705	8.816	9.152	9.213	27.612	32.997	38.555	44.168	49.729	55.107	60.2	64.955	69.36	73.416	77.096	80.404	81.904
2504	LDM	5	2	P	S	P	C	3.5	0.792	3.556	3.972	4.309	4.594	4.845	5.077	5.299	5.517	5.735	5.954	6.174	6.396	6.616	6.835	7.05	7.259	7.462	7.656	7.839	8.012	8.173	8.32	8.456	8.578	8.688	9.015	9.072	27.274	32.62	38.141	43.716	49.242	54.597	59.684	64.443	68.846	72.876	76.508	79.783	81.285
2505	LDM	5	2	P	S	P	C	3.5	0.808	3.624	4.049	4.395	4.688	4.946	5.183	5.41	5.632	5.853	6.075	6.298	6.521	6.744	6.964	7.18	7.39	7.594	7.789	7.974	8.147	8.309	8.458	8.594	8.718	8.828	9.163	9.224	27.148	32.448	37.93	43.475	48.98	54.322	59.405	64.167	68.577	72.621	76.268	79.561	81.073
2506	LDM	5	2	P	S	P	C	3.5	0.838	3.744	4.183	4.541	4.843	5.11	5.355	5.59	5.819	6.047	6.275	6.505	6.734	6.962	7.188	7.409	7.625	7.833	8.032	8.221	8.398	8.562	8.714	8.853	8.979	9.091	9.427	9.487	26.005	31.587	37.462	43.475	49.487	55.332	60.879	66.043	70.776	75.052	78.831	82.188	83.711
2507	LDM	5	2	P	S	P	C	3.5	0.855	3.803	4.252	4.618	4.928	5.202	5.453	5.691	5.924	6.155	6.385	6.616	6.846	7.074	7.3	7.521	7.737	7.944	8.143	8.331	8.508	8.672	8.823	8.962	9.087	9.199	9.538	9.601	27.77	33.12	38.647	44.235	49.775	55.138	60.22	64.967	69.368	73.421	77.1	80.409	81.909
2508	LDM	5	2	P	S	P	C	3.5	0.855	3.806	4.256	4.623	4.933	5.207	5.458	5.696	5.929	6.159	6.389	6.619	6.848	7.076	7.301	7.522	7.736	7.943	8.141	8.328	8.504	8.667	8.818	8.955	9.08	9.191	9.525	9.585	27.709	33.061	38.592	44.186	49.735	55.106	60.198	64.954	69.363	73.425	77.113	80.428	81.931
2510	LDM	5	3	P	S	P	C	3.5	0.524	2.953	3.306	3.588	3.824	4.032	4.226	4.414	4.602	4.794	4.989	5.188	5.391	5.594	5.797	5.998	6.195	6.385	6.568	6.742	6.905	7.056	7.196	7.323	7.438	7.541	7.834	7.87	26.351	31.786	37.4	43.076	48.704	54.154	59.32	64.147	68.624	72.75	76.498	79.87	81.401
2511	LDM	5	3	P	S	P	C	3.5	0.538	3.015	3.375	3.664	3.905	4.118	4.316	4.509	4.701	4.896	5.095	5.298	5.504	5.711	5.918	6.123	6.323	6.517	6.704	6.881	7.047	7.202	7.344	7.474	7.591	7.696	7.996	8.034	24.806	30.485	36.464	42.585	48.707	54.66	60.311	65.571	70.392	74.747	78.595	82.013	83.563
2512	LDM	5	3	P	S	P	C	3.5	0.544	3.05	3.417	3.71	3.956	4.172	4.372	4.566	4.76	4.956	5.155	5.359	5.565	5.773	5.98	6.185	6.385	6.579	6.766	6.943	7.11	7.264	7.407	7.538	7.656	7.76	8.064	8.104	24.619	30.248	36.184	42.268	48.359	54.289	59.924	65.176	69.995	74.353	78.21	81.64	83.198
2513	LDM	5	3	P	S	P	C	3.5	0.632	3.187	3.564	3.866	4.119	4.343	4.55	4.75	4.948	5.149	5.353	5.561	5.771	5.982	6.192	6.399	6.602	6.798	6.987	7.166	7.334	7.49	7.634	7.766	7.885	7.991	8.299	8.34	24.955	30.597	36.541	42.629	48.72	54.645	60.271	65.51	70.314	74.654	78.492	81.902	83.45
2514	LDM	5	3	P	S	P	C	3.5	0.648	3.249	3.635	3.946	4.206	4.436	4.648	4.852	5.054	5.257	5.463	5.672	5.882	6.094	6.304	6.511	6.714	6.91	7.099	7.278	7.446	7.603	7.747	7.879	7.999	8.105	8.419	8.466	24.715	30.281	36.161	42.198	48.252	54.156	59.775	65.02	69.839	74.203	78.071	81.515	83.08
2515	LDM	5	3	P	S	P	C	3.5	0.639	3.217	3.599	3.907	4.164	4.39	4.598	4.799	4.997	5.197	5.399	5.604	5.811	6.02	6.227	6.431	6.631	6.825	7.012	7.189	7.355	7.51	7.653	7.784	7.903	8.008	8.32	8.368	24.294	29.794	35.616	41.605	47.624	53.504	59.111	64.355	69.184	73.566	77.46	80.935	82.517
2516	LDM	5	3	P	S	P	C	3.5	0.661	3.303	3.698	4.016	4.283	4.517	4.732	4.939	5.142	5.346	5.552	5.76	5.97	6.18	6.389	6.595	6.797	6.992	7.18	7.358	7.526	7.682	7.827	7.959	8.079	8.185	8.504	8.556	24.412	29.897	35.705	41.682	47.69	53.561	59.161	64.4	69.224	73.601	77.491	80.963	82.544
2517	LDM	5	3	P	S	P	C	3.5	0.666	3.328	3.725	4.046	4.315	4.552	4.771	4.981	5.188	5.395	5.605	5.816	6.029	6.243	6.454	6.663	6.866	7.063	7.252	7.431	7.599	7.755	7.898	8.03	8.148	8.254	8.56	8.602	25.007	30.597	36.492	42.535	48.586	54.479	60.08	65.301	70.094	74.43	78.268	81.683	83.234
2519	LDM	5	4	P	S	P	C	3.5	0.655	3.277	3.665	3.978	4.241	4.473	4.689	4.897	5.104	5.312	5.523	5.738	5.954	6.17	6.386	6.598	6.805	7.006	7.199	7.382	7.554	7.713	7.861	7.995	8.117	8.226	8.548	8.6	27.25	32.704	38.328	44.004	49.622	55.051	60.188	64.977	69.411	73.489	77.186	80.505	82.009
2520	LDM	5	4	P	S	P	C	3.5	0.667	3.316	3.709	4.026	4.293	4.529	4.748	4.958	5.167	5.377	5.589	5.804	6.02	6.237	6.453	6.665	6.872	7.073	7.266	7.448	7.62	7.78	7.927	8.062	8.184	8.292	8.617	8.672	27.006	32.396	37.963	43.59	49.17	54.572	59.691	64.475	68.91	72.997	76.708	80.048	81.563
2521	LDM	5	4	P	S	P	C	3.5	0.689	3.403	3.81	4.139	4.416	4.661	4.888	5.105	5.32	5.534	5.75	5.969	6.188	6.407	6.625	6.839	7.047	7.249	7.443	7.626	7.799	7.959	8.107	8.243	8.365	8.475	8.804	8.862	26.993	32.341	37.868	43.455	48.997	54.371	59.479	64.261	68.686	72.739	76.392	79.687	81.199
2522	LDM	5	4	P	S	P	C	3.5	0.778	3.539	3.954	4.292	4.576	4.827	5.058	5.28	5.498	5.716	5.935	6.157	6.379	6.601	6.821	7.037	7.248	7.453	7.649	7.835	8.01	8.172	8.322	8.46	8.585	8.696	9.032	9.093	27.264	32.637	38.191	43.808	49.381	54.777	59.892	64.67	69.101	73.184	76.89	80.223	81.735
2523	LDM	5	4	P	S	P	C	3.5	0.789	3.587	4.01	4.353	4.643	4.897	5.132	5.356	5.576	5.796	6.016	6.239	6.462	6.685	6.905	7.123	7.334	7.539	7.736	7.923	8.098	8.262	8.413	8.551	8.677	8.789	9.13	9.195	25.358	30.884	36.719	42.708	48.712	54.565	60.133	65.329	70.102	74.424	78.253	81.662	83.211
2524	LDM	5	4	P	S	P	C	3.5	0.805	3.645	4.076	4.426	4.722	4.982	5.222	5.45	5.674	5.897	6.12	6.344	6.569	6.793	7.015	7.233	7.445	7.65	7.847	8.034	8.209	8.372	8.523	8.661	8.786	8.898	9.238	9.302	27.304	32.644	38.168	43.759	49.31	54.688	59.789	64.558	68.983	73.062	76.768	80.102	81.615
2525	LDM	5	4	P	S	P	C	3.5	0.795	3.613	4.04	4.388	4.68	4.938	5.175	5.401	5.622	5.842	6.062	6.284	6.507	6.728	6.948	7.164	7.374	7.577	7.773	7.957	8.131	8.293	8.442	8.579	8.703	8.814	9.148	9.208	25.28	30.784	36.597	42.568	48.556	54.397	59.957	65.148	69.92	74.244	78.078	81.494	83.048
2526	LDM	5	4	P	S	P	C	3.5	0.825	3.731	4.174	4.534	4.838	5.105	5.35	5.583	5.811	6.037	6.263	6.49	6.716	6.942	7.165	7.384	7.598	7.804	8.002	8.19	8.366	8.53	8.681	8.82	8.946	9.058	9.399	9.463	25.541	31.052	36.872	42.848	48.839	54.68	60.237	65.422	70.185	74.497	78.318	81.719	83.265
2529	LDM	19	1	NP	T	V	K	8.7	1.771	13.722	16.6	19.318	21.873	24.267	26.509	28.606	30.569	32.407	34.131	35.748	37.269	38.702	40.053	41.331	42.54	43.688	44.78	45.818	46.81	47.757	48.664	49.534	50.37	51.173	54.786	57.869	83.75	84.607	85.375	86.069	86.702	87.282	87.818	88.317	88.782	89.22	89.633	90.024	90.213
2530	LDM	19	1	NP	T	V	K	8.7	1.743	14.539	17.545	20.351	22.962	25.387	27.64	29.735	31.686	33.507	35.208	36.802	38.298	39.707	41.036	42.292	43.483	44.614	45.69	46.716	47.697	48.637	49.537	50.403	51.235	52.038	55.664	58.781	84.996	85.823	86.557	87.214	87.808	88.348	88.842	89.298	89.721	90.117	90.488	90.839	91.007
2531	LDM	19	1	NP	T	V	K	8.7	1.815	15.581	18.759	21.706	24.429	26.945	29.272	31.427	33.428	35.289	37.027	38.652	40.176	41.61	42.963	44.242	45.455	46.607	47.705	48.752	49.754	50.714	51.636	52.523	53.377	54.201	57.937	61.163	88.226	89.036	89.746	90.376	90.937	91.442	91.899	92.315	92.697	93.049	93.375	93.68	93.825
2532	LDM	19	1	NP	T	V	K	8.7	1.807	15.774	18.959	21.896	24.599	27.087	29.382	31.502	33.467	35.294	36.996	38.588	40.081	41.485	42.81	44.063	45.252	46.382	47.459	48.488	49.473	50.418	51.326	52.199	53.042	53.855	57.551	60.753	87.669	88.468	89.17	89.793	90.351	90.855	91.314	91.734	92.123	92.485	92.823	93.142	93.295
2533	LDM	19	1	NP	T	V	K	8.7	1.8	16.274	19.541	22.543	25.297	27.825	30.152	32.298	34.284	36.127	37.845	39.45	40.955	42.37	43.705	44.969	46.167	47.307	48.395	49.434	50.429	51.384	52.302	53.186	54.039	54.863	58.615	61.874	89.142	89.913	90.586	91.178	91.706	92.178	92.606	92.996	93.355	93.687	93.996	94.287	94.426
2534	LDM	19	1	NP	T	V	K	8.7	1.817	16.459	19.736	22.739	25.489	28.009	30.325	32.46	34.434	36.265	37.971	39.565	41.059	42.465	43.792	45.047	46.238	47.372	48.453	49.486	50.476	51.426	52.34	53.22	54.069	54.889	58.623	61.864	88.711	89.477	90.147	90.741	91.272	91.75	92.185	92.583	92.95	93.291	93.61	93.909	94.052
2535	LDM	19	1	NP	T	V	K	8.7	1.829	16.573	19.849	22.844	25.582	28.087	30.387	32.505	34.463	36.28	37.973	39.555	41.038	42.435	43.753	45.001	46.186	47.313	48.39	49.419	50.405	51.352	52.263	53.141	53.988	54.806	58.531	61.763	88.342	89.084	89.731	90.3	90.805	91.258	91.667	92.04	92.382	92.699	92.993	93.27	93.403
2536	LDM	19	1	NP	T	V	K	8.7	1.882	16.998	20.337	23.386	26.168	28.712	31.045	33.193	35.177	37.017	38.73	40.331	41.833	43.245	44.579	45.841	47.04	48.181	49.27	50.311	51.31	52.269	53.191	54.081	54.939	55.768	59.548	62.835	89.743	90.458	91.076	91.616	92.092	92.516	92.897	93.243	93.56	93.853	94.125	94.381	94.503
2538	LDM	19	2	NP	T	V	K	8.7	1.84	14.158	17.132	19.946	22.595	25.08	27.41	29.591	31.634	33.549	35.344	37.03	38.614	40.107	41.515	42.845	44.104	45.298	46.433	47.512	48.541	49.524	50.464	51.365	52.229	53.059	56.781	59.942	86.388	87.297	88.114	88.854	89.53	90.149	90.72	91.249	91.741	92.202	92.633	93.039	93.233
2539	LDM	19	2	NP	T	V	K	8.7	1.781	14.732	17.785	20.639	23.297	25.768	28.065	30.203	32.194	34.051	35.788	37.414	38.942	40.379	41.734	43.015	44.229	45.381	46.477	47.522	48.52	49.476	50.392	51.271	52.117	52.932	56.61	59.766	86.167	87.027	87.799	88.498	89.137	89.724	90.267	90.773	91.247	91.692	92.112	92.511	92.702
2540	LDM	19	2	NP	T	V	K	8.7	1.819	15.492	18.656	21.591	24.306	26.815	29.137	31.289	33.288	35.149	36.886	38.512	40.039	41.475	42.83	44.111	45.327	46.482	47.582	48.632	49.636	50.598	51.522	52.41	53.265	54.09	57.823	61.037	87.625	88.447	89.177	89.832	90.423	90.96	91.452	91.905	92.325	92.717	93.083	93.428	93.593
2541	LDM	19	2	NP	T	V	K	8.7	1.838	15.96	19.186	22.163	24.904	27.428	29.756	31.908	33.903	35.758	37.488	39.106	40.625	42.054	43.404	44.681	45.892	47.045	48.144	49.194	50.2	51.165	52.092	52.984	53.844	54.674	58.442	61.697	88.061	88.84	89.531	90.151	90.712	91.224	91.695	92.131	92.536	92.915	93.271	93.607	93.769
2542	LDM	19	2	NP	T	V	K	8.7	1.865	16.322	19.595	22.605	25.369	27.908	30.245	32.402	34.399	36.254	37.983	39.599	41.115	42.542	43.888	45.162	46.371	47.521	48.618	49.666	50.67	51.633	52.559	53.451	54.31	55.141	58.914	62.182	88.879	89.641	90.312	90.909	91.446	91.933	92.378	92.788	93.168	93.524	93.857	94.172	94.323
2543	LDM	19	2	NP	T	V	K	8.7	1.848	16.712	20.051	23.114	25.919	28.493	30.859	33.04	35.059	36.934	38.68	40.313	41.845	43.286	44.647	45.935	47.158	48.321	49.431	50.492	51.509	52.484	53.422	54.325	55.196	56.037	59.859	63.165	89.729	90.477	91.135	91.719	92.243	92.717	93.148	93.544	93.909	94.248	94.565	94.862	95.004
2544	LDM	19	2	NP	T	V	K	8.7	1.878	17.007	20.383	23.474	26.301	28.89	31.268	33.459	35.486	37.367	39.119	40.757	42.294	43.74	45.106	46.399	47.626	48.795	49.91	50.976	51.998	52.978	53.921	54.83	55.706	56.552	60.4	63.729	90.197	90.906	91.524	92.069	92.555	92.992	93.389	93.751	94.086	94.396	94.685	94.958	95.088
2545	LDM	19	2	NP	T	V	K	8.7	1.864	16.87	20.201	23.245	26.025	28.568	30.901	33.049	35.035	36.877	38.593	40.197	41.702	43.119	44.456	45.723	46.926	48.072	49.165	50.211	51.214	52.177	53.104	53.996	54.857	55.69	59.475	62.753	88.658	89.351	89.956	90.492	90.971	91.402	91.795	92.155	92.489	92.8	93.091	93.367	93.499
2547	LDM	19	3	NP	T	V	K	8.7	1.821	14.148	17.127	19.943	22.59	25.072	27.396	29.57	31.604	33.509	35.294	36.969	38.544	40.026	41.424	42.745	43.995	45.18	46.306	47.378	48.4	49.376	50.309	51.204	52.062	52.887	56.588	59.731	85.462	86.301	87.053	87.733	88.352	88.921	89.445	89.932	90.387	90.813	91.214	91.593	91.775
2548	LDM	19	3	NP	T	V	K	8.7	1.819	15.135	18.277	21.214	23.949	26.491	28.853	31.05	33.097	35.005	36.789	38.46	40.028	41.503	42.894	44.209	45.454	46.636	47.761	48.832	49.856	50.836	51.774	52.676	53.543	54.377	58.144	61.374	87.733	88.517	89.209	89.828	90.386	90.894	91.359	91.788	92.188	92.561	92.912	93.243	93.403
2549	LDM	19	3	NP	T	V	K	8.7	1.84	15.728	18.948	21.937	24.701	27.257	29.622	31.814	33.849	35.743	37.511	39.165	40.716	42.175	43.551	44.851	46.084	47.254	48.369	49.432	50.449	51.422	52.356	53.254	54.119	54.952	58.723	61.969	88.424	89.18	89.841	90.427	90.95	91.421	91.849	92.24	92.601	92.936	93.248	93.542	93.682
2550	LDM	19	3	NP	T	V	K	8.7	1.842	16.03	19.274	22.268	25.026	27.567	29.911	32.079	34.089	35.958	37.702	39.333	40.863	42.303	43.662	44.947	46.166	47.326	48.43	49.485	50.495	51.463	52.393	53.287	54.149	54.98	58.75	62.001	88.678	89.468	90.165	90.788	91.348	91.857	92.321	92.748	93.144	93.512	93.856	94.179	94.334
2551	LDM	19	3	NP	T	V	K	8.7	1.883	16.533	19.851	22.903	25.705	28.28	30.652	32.841	34.868	36.751	38.506	40.147	41.685	43.133	44.499	45.791	47.017	48.183	49.294	50.355	51.371	52.346	53.282	54.184	55.052	55.89	59.696	62.984	89.665	90.406	91.052	91.624	92.132	92.589	93.003	93.381	93.728	94.049	94.348	94.628	94.762
2552	LDM	19	3	NP	T	V	K	8.7	1.825	16.567	19.874	22.907	25.686	28.235	30.579	32.74	34.741	36.599	38.331	39.951	41.47	42.9	44.25	45.528	46.741	47.896	48.996	50.048	51.056	52.023	52.952	53.846	54.709	55.541	59.32	62.582	88.524	89.217	89.823	90.358	90.836	91.269	91.663	92.026	92.364	92.681	92.98	93.264	93.402
2553	LDM	19	3	NP	T	V	K	8.7	1.877	17.028	20.406	23.498	26.326	28.915	31.294	33.486	35.513	37.394	39.146	40.784	42.32	43.765	45.128	46.419	47.644	48.809	49.92	50.982	52	52.976	53.914	54.817	55.689	56.53	60.351	63.658	90.05	90.736	91.33	91.851	92.313	92.726	93.1	93.441	93.754	94.045	94.316	94.572	94.694
2554	LDM	19	3	NP	T	V	K	8.7	1.925	17.429	20.865	24.004	26.869	29.491	31.896	34.111	36.16	38.06	39.831	41.486	43.04	44.502	45.883	47.191	48.433	49.615	50.743	51.822	52.856	53.848	54.803	55.722	56.608	57.464	61.352	64.71	90.731	91.389	91.96	92.462	92.909	93.311	93.675	94.009	94.317	94.604	94.872	95.125	95.247
2556	LDM	19	4	NP	T	V	K	8.7	1.919	15.011	18.152	21.111	23.884	26.475	28.896	31.154	33.264	35.235	37.079	38.808	40.431	41.956	43.393	44.75	46.033	47.248	48.402	49.499	50.545	51.543	52.497	53.411	54.288	55.13	58.905	62.107	87.968	88.75	89.441	90.059	90.615	91.12	91.583	92.009	92.406	92.776	93.123	93.451	93.608
2557	LDM	19	4	NP	T	V	K	8.7	1.838	15.305	18.462	21.408	24.145	26.685	29.044	31.235	33.273	35.173	36.947	38.607	40.165	41.63	43.01	44.313	45.547	46.718	47.831	48.89	49.902	50.869	51.796	52.684	53.538	54.36	58.059	61.218	86.506	87.218	87.839	88.388	88.877	89.316	89.714	90.078	90.415	90.728	91.021	91.299	91.432
2558	LDM	19	4	NP	T	V	K	8.7	1.88	16.042	19.308	22.335	25.132	27.715	30.103	32.316	34.369	36.28	38.063	39.73	41.294	42.764	44.151	45.461	46.702	47.881	49.002	50.072	51.094	52.072	53.01	53.912	54.778	55.613	59.382	62.612	88.536	89.281	89.935	90.514	91.031	91.498	91.921	92.307	92.664	92.995	93.302	93.591	93.73
2559	LDM	19	4	NP	T	V	K	8.7	1.853	16.041	19.272	22.252	24.995	27.52	29.849	32.001	33.996	35.851	37.579	39.196	40.711	42.137	43.48	44.751	45.955	47.099	48.189	49.228	50.221	51.173	52.087	52.964	53.809	54.624	58.306	61.468	86.722	87.414	88.015	88.543	89.01	89.428	89.803	90.144	90.457	90.744	91.011	91.26	91.379
2560	LDM	19	4	NP	T	V	K	8.7	1.966	17.159	20.585	23.734	26.621	29.271	31.71	33.959	36.04	37.972	39.772	41.454	43.031	44.514	45.913	47.236	48.491	49.684	50.821	51.907	52.946	53.943	54.9	55.821	56.709	57.565	61.447	64.792	90.789	91.448	92.019	92.518	92.959	93.352	93.707	94.028	94.323	94.595	94.848	95.084	95.197
2561	LDM	19	4	NP	T	V	K	8.7	1.895	17.07	20.466	23.579	26.428	29.039	31.439	33.65	35.696	37.594	39.362	41.015	42.564	44.021	45.397	46.698	47.932	49.107	50.226	51.296	52.32	53.302	54.245	55.153	56.028	56.873	60.701	63.999	89.52	90.178	90.749	91.252	91.699	92.1	92.463	92.795	93.101	93.385	93.65	93.9	94.019
2562	LDM	19	4	NP	T	V	K	8.7	1.946	17.531	20.993	24.16	27.054	29.703	32.135	34.375	36.447	38.369	40.159	41.833	43.402	44.878	46.271	47.59	48.841	50.031	51.165	52.249	53.287	54.282	55.238	56.158	57.044	57.899	61.775	65.11	90.912	91.569	92.139	92.638	93.079	93.473	93.829	94.152	94.449	94.723	94.978	95.218	95.332
2563	LDM	19	4	NP	T	V	K	8.7	1.977	17.765	21.254	24.442	27.351	30.013	32.455	34.703	36.782	38.711	40.507	42.186	43.76	45.242	46.64	47.963	49.219	50.414	51.553	52.642	53.685	54.685	55.645	56.57	57.461	58.32	62.216	65.568	91.314	91.964	92.526	93.018	93.453	93.842	94.192	94.51	94.801	95.07	95.32	95.554	95.665
2566	LDM	19	1	P	T	V	K	8.7	5.403	19.022	21.692	24.115	26.323	28.344	30.203	31.921	33.516	35.005	36.401	37.717	38.962	40.147	41.278	42.363	43.408	44.417	45.394	46.345	47.27	48.173	49.057	49.923	50.773	51.608	55.584	59.278	90.836	91.391	91.845	92.225	92.552	92.839	93.097	93.336	93.56	93.774	93.983	94.186	94.287
2567	LDM	19	1	P	T	V	K	8.7	5.603	19.615	22.357	24.844	27.11	29.184	31.092	32.855	34.493	36.02	37.452	38.801	40.078	41.291	42.449	43.559	44.627	45.657	46.654	47.622	48.564	49.482	50.38	51.258	52.119	52.964	56.977	60.688	91.916	92.445	92.874	93.229	93.531	93.793	94.028	94.243	94.445	94.638	94.825	95.009	95.1
2568	LDM	19	1	P	T	V	K	8.7	5.689	19.831	22.598	25.106	27.39	29.477	31.394	33.164	34.804	36.332	37.763	39.11	40.382	41.591	42.744	43.849	44.91	45.934	46.925	47.888	48.824	49.736	50.629	51.502	52.357	53.197	57.187	60.876	91.158	91.64	92.033	92.363	92.648	92.902	93.136	93.356	93.568	93.775	93.981	94.186	94.288
2569	LDM	19	1	P	T	V	K	8.7	6.001	20.846	23.744	26.371	28.762	30.947	32.954	34.807	36.524	38.125	39.623	41.032	42.363	43.627	44.832	45.984	47.091	48.157	49.187	50.187	51.157	52.102	53.024	53.925	54.806	55.67	59.755	63.506	94.139	94.636	95.034	95.361	95.636	95.87	96.076	96.261	96.431	96.591	96.743	96.89	96.962
2570	LDM	19	1	P	T	V	K	8.7	6.072	21.014	23.935	26.581	28.989	31.188	33.206	35.066	36.788	38.391	39.888	41.295	42.623	43.881	45.079	46.225	47.324	48.382	49.404	50.395	51.357	52.294	53.208	54.101	54.976	55.833	59.889	63.621	93.859	94.306	94.658	94.941	95.174	95.371	95.543	95.698	95.842	95.979	96.112	96.244	96.309
2571	LDM	19	1	P	T	V	K	8.7	6.181	21.325	24.283	26.963	29.4	31.626	33.667	35.547	37.288	38.906	40.418	41.838	43.177	44.446	45.653	46.806	47.912	48.976	50.003	50.998	51.963	52.903	53.819	54.713	55.588	56.445	60.496	64.215	94.394	94.853	95.216	95.508	95.75	95.954	96.131	96.291	96.438	96.576	96.71	96.84	96.905
2572	LDM	19	1	P	T	V	K	8.7	6.341	21.815	24.838	27.576	30.066	32.34	34.424	36.343	38.119	39.769	41.309	42.754	44.115	45.404	46.629	47.798	48.919	49.996	51.034	52.039	53.014	53.961	54.885	55.785	56.666	57.528	61.596	65.323	95.153	95.574	95.898	96.154	96.36	96.529	96.673	96.8	96.916	97.024	97.128	97.23	97.281
2573	LDM	19	1	P	T	V	K	8.7	6.498	22.27	25.346	28.133	30.665	32.977	35.096	37.048	38.853	40.53	42.096	43.565	44.949	46.259	47.504	48.691	49.829	50.923	51.977	52.997	53.986	54.947	55.883	56.796	57.688	58.561	62.674	66.434	96.339	96.755	97.072	97.318	97.51	97.663	97.788	97.893	97.983	98.065	98.14	98.212	98.247
2575	LDM	19	2	P	T	V	K	8.7	5.861	20.832	23.75	26.396	28.807	31.015	33.047	34.927	36.674	38.305	39.834	41.275	42.637	43.931	45.165	46.345	47.478	48.568	49.621	50.641	51.63	52.591	53.528	54.44	55.332	56.204	60.305	64.036	93.784	94.289	94.702	95.049	95.346	95.605	95.837	96.049	96.246	96.43	96.606	96.776	96.858
2576	LDM	19	2	P	T	V	K	8.7	6.032	21.295	24.269	26.964	29.42	31.668	33.736	35.648	37.424	39.081	40.634	42.097	43.48	44.793	46.045	47.241	48.39	49.495	50.561	51.593	52.594	53.566	54.513	55.436	56.337	57.218	61.353	65.108	94.318	94.757	95.109	95.399	95.643	95.855	96.044	96.217	96.379	96.533	96.683	96.829	96.902
2577	LDM	19	2	P	T	V	K	8.7	6.157	21.634	24.646	27.374	29.858	32.13	34.219	36.149	37.941	39.612	41.177	42.651	44.043	45.364	46.623	47.825	48.979	50.088	51.158	52.193	53.195	54.169	55.117	56.039	56.94	57.819	61.942	65.674	94.043	94.439	94.754	95.013	95.231	95.421	95.593	95.753	95.905	96.053	96.2	96.346	96.42
2578	LDM	19	2	P	T	V	K	8.7	6.295	22.027	25.087	27.859	30.382	32.688	34.808	36.764	38.579	40.27	41.853	43.34	44.745	46.076	47.342	48.552	49.71	50.824	51.897	52.934	53.939	54.913	55.861	56.784	57.684	58.563	62.681	66.408	94.932	95.341	95.667	95.934	96.158	96.352	96.524	96.682	96.829	96.97	97.106	97.24	97.306
2579	LDM	19	2	P	T	V	K	8.7	6.429	22.41	25.515	28.326	30.882	33.218	35.363	37.343	39.177	40.886	42.484	43.986	45.403	46.745	48.021	49.239	50.406	51.525	52.604	53.645	54.653	55.63	56.58	57.503	58.403	59.282	63.384	67.08	95.291	95.724	96.072	96.358	96.599	96.806	96.988	97.152	97.302	97.442	97.575	97.703	97.765
2580	LDM	19	2	P	T	V	K	8.7	6.536	22.72	25.86	28.701	31.283	33.642	35.807	37.804	39.655	41.377	42.989	44.502	45.929	47.281	48.566	49.792	50.965	52.091	53.174	54.221	55.233	56.213	57.166	58.091	58.993	59.873	63.975	67.663	95.413	95.807	96.118	96.369	96.576	96.751	96.903	97.039	97.164	97.282	97.395	97.504	97.558
2581	LDM	19	2	P	T	V	K	8.7	6.665	23.062	26.248	29.132	31.753	34.146	36.342	38.364	40.237	41.978	43.604	45.129	46.565	47.924	49.214	50.443	51.618	52.745	53.828	54.874	55.885	56.864	57.815	58.74	59.64	60.518	64.616	68.306	96.022	96.382	96.66	96.879	97.056	97.203	97.33	97.443	97.547	97.645	97.741	97.835	97.882
2582	LDM	19	2	P	T	V	K	8.7	6.797	23.341	26.554	29.461	32.102	34.512	36.721	38.756	40.637	42.386	44.018	45.548	46.987	48.348	49.639	50.869	52.044	53.17	54.252	55.297	56.306	57.283	58.231	59.153	60.05	60.925	65.009	68.684	96.291	96.643	96.911	97.12	97.287	97.423	97.538	97.639	97.731	97.817	97.901	97.983	98.024
2584	LDM	19	3	P	T	V	K	8.7	5.43	19.243	21.95	24.408	26.647	28.697	30.582	32.324	33.941	35.448	36.861	38.191	39.448	40.644	41.784	42.876	43.926	44.939	45.92	46.872	47.799	48.703	49.587	50.451	51.299	52.132	56.092	59.762	90.913	91.481	91.954	92.356	92.708	93.022	93.309	93.577	93.832	94.076	94.314	94.547	94.662
2585	LDM	19	3	P	T	V	K	8.7	5.536	19.537	22.265	24.738	26.989	29.05	30.946	32.699	34.328	35.85	37.277	38.623	39.897	41.109	42.266	43.376	44.443	45.473	46.469	47.436	48.377	49.293	50.188	51.063	51.919	52.759	56.734	60.387	90.643	91.19	91.643	92.028	92.363	92.66	92.93	93.181	93.418	93.645	93.866	94.082	94.189
2586	LDM	19	3	P	T	V	K	8.7	5.631	19.747	22.5	24.996	27.268	29.346	31.256	33.02	34.657	36.183	37.613	38.959	40.231	41.44	42.592	43.695	44.755	45.777	46.765	47.723	48.654	49.561	50.447	51.312	52.159	52.99	56.923	60.542	90.555	91.056	91.461	91.795	92.077	92.322	92.54	92.741	92.928	93.108	93.284	93.458	93.544
2587	LDM	19	3	P	T	V	K	8.7	5.913	20.636	23.51	26.113	28.481	30.646	32.634	34.468	36.167	37.75	39.232	40.625	41.94	43.188	44.377	45.515	46.607	47.659	48.676	49.662	50.619	51.551	52.461	53.35	54.22	55.073	59.109	62.821	93.061	93.545	93.937	94.262	94.539	94.781	94.998	95.198	95.385	95.564	95.738	95.909	95.993
2588	LDM	19	3	P	T	V	K	8.7	6.096	21.186	24.129	26.795	29.219	31.433	33.465	35.338	37.073	38.688	40.198	41.617	42.956	44.226	45.435	46.591	47.7	48.767	49.798	50.797	51.766	52.71	53.63	54.529	55.408	56.269	60.34	64.077	94.327	94.804	95.186	95.5	95.764	95.99	96.189	96.37	96.536	96.693	96.843	96.988	97.06
2589	LDM	19	3	P	T	V	K	8.7	6.263	21.694	24.701	27.423	29.897	32.155	34.227	36.136	37.904	39.548	41.084	42.528	43.889	45.179	46.407	47.58	48.705	49.788	50.832	51.845	52.827	53.783	54.714	55.624	56.513	57.384	61.499	65.27	95.688	96.151	96.515	96.808	97.046	97.245	97.414	97.561	97.693	97.814	97.926	98.032	98.083
2590	LDM	19	3	P	T	V	K	8.7	6.36	21.995	25.039	27.792	30.294	32.577	34.67	36.597	38.381	40.04	41.59	43.045	44.417	45.718	46.955	48.136	49.269	50.359	51.411	52.429	53.417	54.378	55.314	56.227	57.12	57.994	62.115	65.882	95.832	96.292	96.658	96.953	97.197	97.401	97.575	97.728	97.865	97.99	98.105	98.214	98.266
2591	LDM	19	3	P	T	V	K	8.7	6.449	22.237	25.311	28.093	30.619	32.923	35.035	36.978	38.775	40.444	42.003	43.464	44.841	46.144	47.382	48.563	49.695	50.783	51.832	52.847	53.831	54.786	55.718	56.626	57.513	58.382	62.474	66.214	96.008	96.452	96.8	97.078	97.305	97.492	97.651	97.789	97.911	98.023	98.126	98.224	98.271
2593	LDM	19	4	P	T	V	K	8.7	6.005	21.39	24.387	27.104	29.578	31.844	33.93	35.859	37.652	39.326	40.895	42.374	43.772	45.101	46.366	47.577	48.738	49.856	50.934	51.978	52.99	53.972	54.928	55.859	56.768	57.656	61.819	65.585	94.615	95.066	95.429	95.731	95.986	96.208	96.405	96.585	96.752	96.91	97.062	97.209	97.281
2594	LDM	19	4	P	T	V	K	8.7	6.159	21.823	24.866	27.619	30.125	32.418	34.529	36.48	38.295	39.99	41.58	43.08	44.499	45.849	47.136	48.368	49.551	50.689	51.788	52.853	53.884	54.885	55.86	56.809	57.735	58.639	62.866	66.674	95.142	95.556	95.887	96.157	96.385	96.58	96.753	96.91	97.056	97.194	97.327	97.455	97.519
2595	LDM	19	4	P	T	V	K	8.7	6.316	22.244	25.337	28.136	30.683	33.012	35.155	37.135	38.974	40.69	42.3	43.816	45.249	46.61	47.907	49.147	50.337	51.481	52.585	53.652	54.686	55.689	56.665	57.615	58.54	59.444	63.663	67.459	95.758	96.156	96.47	96.723	96.934	97.112	97.267	97.406	97.534	97.654	97.769	97.88	97.935
2596	LDM	19	4	P	T	V	K	8.7	6.432	22.558	25.694	28.533	31.115	33.476	35.645	37.648	39.506	41.237	42.858	44.381	45.819	47.183	48.48	49.718	50.904	52.043	53.14	54.2	55.225	56.219	57.185	58.125	59.04	59.933	64.099	67.845	95.724	96.111	96.416	96.663	96.867	97.04	97.192	97.328	97.454	97.572	97.686	97.797	97.851
2597	LDM	19	4	P	T	V	K	8.7	6.609	23.091	26.291	29.186	31.819	34.225	36.436	38.476	40.367	42.13	43.779	45.329	46.791	48.177	49.494	50.751	51.954	53.11	54.221	55.294	56.332	57.337	58.313	59.262	60.185	61.086	65.279	69.037	96.672	97.025	97.296	97.507	97.675	97.811	97.925	98.024	98.113	98.195	98.272	98.348	98.385
2598	LDM	19	4	P	T	V	K	8.7	6.657	23.174	26.38	29.28	31.917	34.326	36.538	38.579	40.47	42.232	43.879	45.426	46.886	48.268	49.582	50.834	52.033	53.184	54.291	55.36	56.393	57.393	58.365	59.309	60.227	61.123	65.295	69.034	96.504	96.858	97.131	97.346	97.519	97.662	97.783	97.89	97.987	98.077	98.163	98.247	98.289
2599	LDM	19	4	P	T	V	K	8.7	6.886	23.729	26.998	29.956	32.643	35.098	37.351	39.429	41.353	43.144	44.817	46.388	47.869	49.271	50.602	51.871	53.084	54.248	55.367	56.446	57.489	58.498	59.478	60.429	61.355	62.256	66.45	70.2	97.417	97.745	97.989	98.175	98.318	98.43	98.519	98.593	98.657	98.714	98.767	98.817	98.842
2600	LDM	19	4	P	T	V	K	8.7	6.927	23.815	27.09	30.052	32.743	35.199	37.452	39.528	41.45	43.237	44.907	46.473	47.948	49.344	50.668	51.931	53.137	54.293	55.405	56.477	57.513	58.515	59.487	60.431	61.35	62.245	66.406	70.128	97.112	97.433	97.673	97.856	97.997	98.109	98.2	98.277	98.344	98.406	98.464	98.521	98.549
2603	LDM	22	1	NP	S	V	L	4.1	17.514	31.231	33.957	36.418	38.642	40.656	42.485	44.15	45.672	47.067	48.351	49.536	50.635	51.658	52.614	53.51	54.354	55.151	55.907	56.626	57.313	57.97	58.6	59.207	59.793	60.359	62.949	65.232	84.213	84.622	84.959	85.241	85.478	85.68	85.853	86.005	86.139	86.261	86.373	86.478	86.529
2604	LDM	22	1	NP	S	V	L	4.1	19.923	35.336	38.309	40.955	43.315	45.427	47.326	49.04	50.595	52.012	53.31	54.504	55.609	56.636	57.595	58.494	59.342	60.143	60.905	61.631	62.325	62.991	63.631	64.249	64.847	65.426	68.09	70.455	89.966	90.384	90.731	91.023	91.272	91.485	91.67	91.832	91.977	92.108	92.227	92.338	92.39
2605	LDM	22	1	NP	S	V	L	4.1	22.087	38.796	41.953	44.739	47.204	49.395	51.351	53.108	54.693	56.133	57.448	58.655	59.77	60.805	61.771	62.677	63.532	64.341	65.11	65.844	66.548	67.224	67.876	68.506	69.116	69.709	72.453	74.91	94.902	95.274	95.58	95.837	96.056	96.246	96.415	96.569	96.711	96.844	96.971	97.093	97.153
2606	LDM	22	1	NP	S	V	L	4.1	22.798	39.543	42.659	45.392	47.797	49.925	51.817	53.509	55.033	56.414	57.673	58.827	59.892	60.88	61.802	62.667	63.483	64.256	64.991	65.693	66.366	67.014	67.639	68.243	68.829	69.398	72.039	74.413	93.987	94.348	94.643	94.887	95.093	95.27	95.426	95.565	95.693	95.812	95.926	96.036	96.09
2607	LDM	22	1	NP	S	V	L	4.1	23.919	41.045	44.202	46.96	49.379	51.513	53.406	55.095	56.614	57.988	59.239	60.385	61.443	62.423	63.338	64.196	65.006	65.773	66.503	67.2	67.869	68.513	69.134	69.736	70.319	70.886	73.52	75.89	95.408	95.758	96.04	96.273	96.468	96.635	96.78	96.91	97.029	97.14	97.244	97.345	97.394
2608	LDM	22	1	NP	S	V	L	4.1	24.819	42.193	45.368	48.134	50.552	52.68	54.562	56.24	57.745	59.106	60.345	61.479	62.526	63.497	64.403	65.254	66.057	66.818	67.543	68.236	68.902	69.542	70.161	70.76	71.341	71.906	74.531	76.888	95.834	96.168	96.437	96.658	96.842	96.997	97.132	97.25	97.356	97.454	97.545	97.632	97.674
2609	LDM	22	1	NP	S	V	L	4.1	25.31	42.65	45.798	48.535	50.924	53.023	54.878	56.531	58.014	59.354	60.573	61.689	62.719	63.674	64.565	65.402	66.191	66.94	67.652	68.333	68.987	69.617	70.224	70.813	71.384	71.939	74.517	76.836	95.683	96.011	96.272	96.484	96.659	96.805	96.929	97.038	97.135	97.223	97.306	97.385	97.423
2610	LDM	22	1	NP	S	V	L	4.1	26.083	43.573	46.736	49.482	51.877	53.979	55.836	57.488	58.97	60.307	61.524	62.638	63.664	64.616	65.504	66.337	67.123	67.868	68.578	69.255	69.906	70.531	71.136	71.721	72.288	72.84	75.401	77.704	96.413	96.726	96.974	97.175	97.34	97.479	97.598	97.705	97.801	97.891	97.978	98.062	98.103
2612	LDM	22	2	NP	S	V	L	4.1	19.005	34.625	37.705	40.468	42.951	45.187	47.207	49.04	50.708	52.232	53.631	54.919	56.111	57.218	58.251	59.217	60.126	60.983	61.795	62.565	63.299	64.001	64.673	65.319	65.941	66.541	69.267	71.641	89.591	89.942	90.234	90.481	90.694	90.878	91.04	91.185	91.315	91.435	91.545	91.649	91.699
2613	LDM	22	2	NP	S	V	L	4.1	21.26	38.304	41.57	44.465	47.037	49.331	51.387	53.238	54.913	56.437	57.831	59.111	60.294	61.392	62.415	63.374	64.276	65.128	65.936	66.705	67.44	68.143	68.818	69.469	70.096	70.703	73.48	75.919	94.422	94.748	95.013	95.235	95.422	95.584	95.725	95.852	95.968	96.076	96.178	96.276	96.324
2614	LDM	22	2	NP	S	V	L	4.1	22.232	39.558	42.813	45.675	48.199	50.437	52.431	54.218	55.829	57.29	58.623	59.845	60.974	62.019	62.995	63.909	64.769	65.582	66.354	67.09	67.793	68.468	69.117	69.743	70.347	70.933	73.624	76.003	94.418	94.757	95.035	95.267	95.463	95.631	95.777	95.906	96.022	96.127	96.224	96.316	96.36
2615	LDM	22	2	NP	S	V	L	4.1	23.138	40.734	43.994	46.846	49.35	51.561	53.524	55.279	56.857	58.286	59.588	60.781	61.881	62.902	63.853	64.745	65.585	66.38	67.136	67.856	68.546	69.208	69.845	70.46	71.056	71.633	74.292	76.652	94.614	94.904	95.139	95.333	95.499	95.642	95.771	95.889	96.001	96.108	96.213	96.317	96.369
2616	LDM	22	2	NP	S	V	L	4.1	24.535	42.786	46.137	49.056	51.61	53.857	55.847	57.621	59.213	60.653	61.964	63.163	64.27	65.296	66.252	67.15	67.995	68.796	69.558	70.284	70.981	71.65	72.295	72.918	73.521	74.106	76.804	79.199	97.311	97.646	97.928	98.172	98.384	98.572	98.739	98.89	99.026	99.15	99.261	99.363	99.411
2617	LDM	22	2	NP	S	V	L	4.1	25.346	43.739	47.087	49.996	52.535	54.765	56.736	58.491	60.066	61.488	62.783	63.968	65.06	66.073	67.018	67.905	68.74	69.532	70.284	71.003	71.691	72.352	72.989	73.605	74.201	74.779	77.443	79.803	97.521	97.841	98.11	98.339	98.537	98.711	98.865	99.003	99.127	99.239	99.339	99.431	99.473
2618	LDM	22	2	NP	S	V	L	4.1	26.016	44.477	47.819	50.716	53.241	55.456	57.411	59.151	60.71	62.118	63.398	64.57	65.65	66.651	67.584	68.46	69.285	70.067	70.811	71.52	72.2	72.854	73.484	74.092	74.681	75.253	77.888	80.225	97.657	97.961	98.215	98.432	98.62	98.785	98.931	99.061	99.178	99.284	99.379	99.466	99.506
2619	LDM	22	2	NP	S	V	L	4.1	26.652	45.221	48.566	51.463	53.984	56.193	58.143	59.876	61.428	62.83	64.103	65.268	66.342	67.337	68.264	69.134	69.953	70.728	71.466	72.17	72.844	73.491	74.115	74.718	75.301	75.867	78.477	80.791	98.118	98.405	98.64	98.836	99.001	99.142	99.264	99.37	99.462	99.544	99.615	99.678	99.707
2621	LDM	22	3	NP	S	V	L	4.1	19.991	36.968	40.306	43.294	45.973	48.38	50.55	52.515	54.3	55.93	57.423	58.797	60.068	61.248	62.348	63.379	64.348	65.263	66.129	66.953	67.739	68.491	69.212	69.906	70.575	71.222	74.173	76.76	95.841	96.137	96.376	96.576	96.745	96.894	97.027	97.149	97.264	97.373	97.479	97.582	97.634
[truncated: 111 more rows]
[truncated: 9 more columns]
